# Supplementary material for: SEPT2 crotonylation promotes metastasis and recurrence in hepatocellular carcinoma and is associated with poor survival
Source: Cell Biosci. 2023 Mar 22;13:63. doi: 10.1186/s13578-023-00996-7 (PMC10032003; doi:10.1186/s13578-023-00996-7)
Supplement: Supplementary file 2 — Additional file 2: Data S1. Crotonylome data. [file 13578_2023_996_MOESM2_ESM.xlsx]

## Sheet: Summary
Header line description of table 1			Table 1. MS/MS spetrum database search analysis summary
Identified proteins	Number of proteins detected by spectrum search analysis
Identified sites	Number of modification sites detected by spectrum search analysis		Identified proteins	Identified sites	Quantifiable proteins	Quantifiable sites	Normalized proteins	Normalized sites
Quantifiable proteins	Number of proteins quantifiable		1085	3540	1064	3465	972	3306
Quantifiable sites	Number of modification sites quantifiable
Normalized sites	Number of modification sites quantifiable after normalized by proteome
Normalized proteins	Number of modification proteins quantifiable after normalized by proteome		Table 2. Differentially expressed modification sites (modified proteins) summary (Filtered whith threshold value of expression fold change and P vlaue < 0.05)
Header line description of worksheet "Sites_quant"			Compare group	Regulated type	fold change >1.2	fold change >1.3	fold change >1.5	fold change >2
Protein accession	Protein accession number of database used for search		MHCC97H/MHCC97L	up-regulated	488 (223)	385 (184)	199 (99)	61 (30)
Position	Modification site localization in protein			down-regulated	127 (73)	94 (55)	46 (26)	10 (6)
Amino acid	The amino acid that modification site modified
Protein description	Protein functional description
Gene name	Indicates the name of the gene that code for the protein sequence
			Table 3. Differentially modified modification sites (modified proteins) after normalized summary (Filtered with threshold value of expression fold change and P vlaue < 0.05)
			Compare group	Regulated type	fold change >1.2	fold change >1.3	fold change >1.5	fold change >2
			MHCC97H/MHCC97L	up-regulated	230 (152)	104 (85)	20 (18)	4 (2)
				down-regulated	20 (19)	13 (12)	10 (9)	4 (4)

## Sheet: Sites_quant
Protein information					MHCC97H			MHCC97L			MHCC97H/MHCC97L
Protein accession	Position	Amino acid	Protein description	Gene name	MHCC97H-1	MHCC97H-2	MHCC97H-3	MHCC97L-1	MHCC97L-2	MHCC97L-3	MHCC97H-1/MHCC97L-1	MHCC97H-2/MHCC97L-2	MHCC97H-3/MHCC97L-3	Ratio	P value
Q9P2E3	1665	K	NFX1-type zinc finger-containing protein 1	ZNFX1	7420800			7093700			1.119			1.119
Q8N184	57	K	Zinc finger protein 567	ZNF567		3200000	6930100		4430600	7170200		0.777	0.926	0.8515	0.411153
O75844	429	K	CAAX prenyl protease 1 homolog	ZMPSTE24	14611000			11128000			1.212			1.212
Q9Y493	569	K	Zonadhesin	ZAN			31704000			30335000			1.028	1.028
P63104	74	K	14-3-3 protein zeta/delta	YWHAZ	2129400		2451400	2036600		2248500	1.151		1.118	1.1345	0.10295
P63104	115	K	14-3-3 protein zeta/delta	YWHAZ	125660000	110480000	121720000	109620000	91184000	104640000	1.197	1.16	1.221	1.19267	0.010611
P63104	11	K	14-3-3 protein zeta/delta	YWHAZ	137760000		124810000	123650000		108940000	1.123		1.108	1.1155	0.0552535
P63104	49	K	14-3-3 protein zeta/delta	YWHAZ	321120000	586490000	412210000	333820000	581180000	411200000	1.037	1.049	1.045	1.04367	0.00927326
P63104	68	K	14-3-3 protein zeta/delta	YWHAZ	131740000	164850000	190490000	113650000	149870000	182110000	1.127	1.076	1.212	1.13833	0.0940747
P63104	27	K	14-3-3 protein zeta/delta	YWHAZ	29678000	48638000	38998000	30455000	48300000	37982000	0.956	1.019	1.099	1.02467	0.690142
P63104	120	K	14-3-3 protein zeta/delta	YWHAZ	343410000		889620000	327570000		839950000	1.132		1.09	1.111	0.158601
P63104	9	K	14-3-3 protein zeta/delta	YWHAZ	6132500	6230300	48504000	4526800	6554600	26381000	1.164	0.868	1.953	1.32833	0.516888
P63104	157	K	14-3-3 protein zeta/delta	YWHAZ	14498000	14193000		13281000	13549000		1.185	1.298		1.2415	0.185057
P63104	122	K	14-3-3 protein zeta/delta	YWHAZ	527720000	161110000	132570000	492720000	134490000	121060000	1.108	1.169	1.142	1.13967	0.0205464
P63104	85	K	14-3-3 protein zeta/delta	YWHAZ	194010000	202280000	149600000	153250000	176480000	132850000	1.226	1.142	1.205	1.191	0.0218018
P63104	138	K	14-3-3 protein zeta/delta	YWHAZ	72133000	134770000	225510000	68414000	127880000	224860000	1.04	1	1.959	1.333	0.467854
P63104	3	K	14-3-3 protein zeta/delta	YWHAZ	259000000	177910000	295920000	273740000	172610000	290760000	1.161	1.043	1.042	1.082	0.219882
P27348	122	K	14-3-3 protein theta	YWHAQ	89527000		93292000	75502000		61747000	1.244		1.484	1.364	0.246034
P27348	3	K	14-3-3 protein theta	YWHAQ	173360000	184610000	238750000	113370000	112920000	138450000	1.67	1.617	1.651	1.646	0.000537994
P27348	80	K	14-3-3 protein theta	YWHAQ	15153000	17632000	22247000	9176500	12421000	13284000	1.7	1.6	1.89	1.73	0.0117234
P27348	68	K	14-3-3 protein theta	YWHAQ			7497200			5160900			1.642	1.642
P27348	49	K	14-3-3 protein theta	YWHAQ	32655000	4813300	43728000	33042000	4817900	32321000	1.377	1.325	1.383	1.36167	0.00290802
Q04917	142	K	14-3-3 protein eta	YWHAH	9743400		9082100	8139400		7955000	0.974		1.01	0.992	0.803189
P61981	69	K	14-3-3 protein gamma	YWHAG	11355000	15854000	8330000	7944800	13424000	6310200	1.361	1.424	1.367	1.384	0.00293852
P61981	152	K	14-3-3 protein gamma	YWHAG	135610000	92509000		101230000	80614000		1.42	1.276		1.348	0.158597
P61981	125	K	14-3-3 protein gamma	YWHAG	343410000		889620000	327570000		839950000	1.132		1.09	1.111	0.158601
P61981	10	K	14-3-3 protein gamma	YWHAG	8128200	24417000	11429000	6313300	17731000	6549800	1.25	1.389	1.65	1.42967	0.0713529
P61981	142	K	14-3-3 protein gamma	YWHAG	41568000	53953000	30242000	30638000	38632000	22534000	1.413	1.367	1.464	1.41467	0.00485914
P61981	162	K	14-3-3 protein gamma	YWHAG			11612000			8385900			1.487	1.487
P61981	120	K	14-3-3 protein gamma	YWHAG	15710000	9694200	12586000	9302700	11276000	52630000	1.564	1.084	0.219	0.955667	0.698758
P62258	12	K	14-3-3 protein epsilon	YWHAE	196080000	129050000	158770000	182890000	131300000	164580000	1.147	1.088	1.035	1.09	0.143405
P62258	123	K	14-3-3 protein epsilon	YWHAE	66334000	64937000	125460000	63865000	66245000	123490000	1.043	1.047	1.005	1.03167	0.192057
P62258	73	K	14-3-3 protein epsilon	YWHAE	9301400	4269900	32044000	8045400	4100600	25874000	1.09	1.154	1.161	1.135	0.0360005
P62258	78	K	14-3-3 protein epsilon	YWHAE	197640000	222890000	209220000	200500000	207810000	160330000	1.127	1.096	1.211	1.14467	0.0663194
P62258	50	K	14-3-3 protein epsilon	YWHAE	264770000	102510000	71699000	252910000	95876000	68183000	1.081	1.087	1.038	1.06867	0.0653522
P62258	125	K	14-3-3 protein epsilon	YWHAE		11905000	9310300		11488000	7397200		1.066	1.216	1.141	0.396231
P62258	28	K	14-3-3 protein epsilon	YWHAE	84384000	30271000	28769000	83556000	28815000	27074000	0.998	0.961	1.011	0.99	0.63657
P62258	69	K	14-3-3 protein epsilon	YWHAE	8194800	49766000	95912000	6244300	53565000	92794000	1.144	1.015	1.174	1.111	0.200653
P62258	118	K	14-3-3 protein epsilon	YWHAE	102320000	88169000	101150000	100870000	84614000	104720000	1.134	1.219	1.066	1.13967	0.112575
P31946	70	K	14-3-3 protein beta/alpha	YWHAB	56434000	92563000	61464000	63929000	88134000	59236000	1.238	1.066	1.142	1.14867	0.122887
P31946	82	K	14-3-3 protein beta/alpha	YWHAB			3579900			6784500			0.74	0.74
P31946	29	K	14-3-3 protein beta/alpha	YWHAB		36561000	13018000		7350200	11882000		0.923	0.912	0.9175	0.0624673
P31946	124	K	14-3-3 protein beta/alpha	YWHAB		170100000			127940000			1.322		1.322
P16989	96	K	Y-box-binding protein 3	YBX3	17200000	10949000	31523000	15405000	10801000	45791000	1.319	1.117	1.126	1.18733	0.125846
P16989	90	K	Y-box-binding protein 3	YBX3	107020000	88955000	112250000	99641000	80397000	104110000	1.149	1.094	1.067	1.10333	0.0667425
P16989	113	K	Y-box-binding protein 3	YBX3	265840000	516470000	404070000	225160000	315390000	265370000	1.163	1.133	1.082	1.126	0.0446158
P67809	64	K	Nuclease-sensitive element-binding protein 1	YBX1	17200000	10949000		15405000	10801000		1.319	1.117		1.218	0.347136
P54577	380	K	Tyrosine--tRNA ligase, cytoplasmic	YARS		18678000	25858000		26232000	36929000		0.882	0.816	0.849	0.205459
Q9H0D6	123	K	5'-3' exoribonuclease 2	XRN2		2652500			4314200			1.035		1.035
Q9H0D6	368	K	5'-3' exoribonuclease 2	XRN2	11635000	9699500	13447000	9437000	9327800	12428000	1.24	1.256	1.018	1.17133	0.206366
Q9H0D6	524	K	5'-3' exoribonuclease 2	XRN2	4492600	5120600		5102700	5226200		1.189	1.003		1.096	0.597728
P12956	238	K	X-ray repair cross-complementing protein 6	XRCC6	40210000	81112000	101880000	37089000	66516000	90503000	1.066	1.101	1.174	1.11367	0.091417
P12956	468	K	X-ray repair cross-complementing protein 6	XRCC6
P12956	331	K	X-ray repair cross-complementing protein 6	XRCC6	36900000			26500000			1.358			1.358
P12956	123	K	X-ray repair cross-complementing protein 6	XRCC6	32548000	101880000	50021000	30165000	95633000	48938000	1.034	1.077	1.12	1.077	0.120994
P12956	357	K	X-ray repair cross-complementing protein 6	XRCC6	7445100	13082000	9741300	5939200	12317000	9043900	1.458	1.076	1.111	1.215	0.257231
P12956	556	K	X-ray repair cross-complementing protein 6	XRCC6		11053000			5485100			1.626		1.626
P12956	182	K	X-ray repair cross-complementing protein 6	XRCC6	8084900	13712000	22096000	7730000	15183000	14910000	1.513	1.431	1.465	1.46967	0.00263256
P13010	144	K	X-ray repair cross-complementing protein 5	XRCC5		10626000			12427000			1.228		1.228
P13010	338	K	X-ray repair cross-complementing protein 5	XRCC5	5598400			1621300			2.685			2.685
P13010	665	K	X-ray repair cross-complementing protein 5	XRCC5	38980000	44573000	74073000	42699000	44472000	75557000	0.936	1.044	1.053	1.011	0.856506
P13010	543	K	X-ray repair cross-complementing protein 5	XRCC5		15521000	11801000		7517000	13056000		1.942	1.61	1.776	0.145485
P13010	265	K	X-ray repair cross-complementing protein 5	XRCC5	92244000	42046000	52954000	66728000	35643000	44210000	1.172	1.153	1.182	1.169	0.00325496
P13010	202	K	X-ray repair cross-complementing protein 5	XRCC5	9575400			8009000			1.017			1.017
O43592	553	K	Exportin-T	XPOT			1398200			2958400			1.005	1.005
O43592	629	K	Exportin-T	XPOT			17368000			19151000			1.044	1.044
O14980	680	K	Exportin-1	XPO1	26840000	24530000	16215000	22564000	16309000	11766000	1.402	1.522	1.639	1.521	0.0170755
O14980	563	K	Exportin-1	XPO1		7757700			5970500			1.238		1.238
O14980	122	K	Exportin-1	XPO1		3732700	6159900		2132000	5185200		1.472	1.373	1.4225	0.0885124
O14980	455	K	Exportin-1	XPO1	2532300			3345600			0.941			0.941
O14904	180	K	Protein Wnt-9a	WNT9A	17402000			12301000			1.378			1.378
Q9H4A3	1954	K	Serine/threonine-protein kinase WNK1	WNK1			2946500			3853900			0.872	0.872
O75083	484	K	WD repeat-containing protein 1	WDR1	13134000			15778000			1.166			1.166
O75083	480	K	WD repeat-containing protein 1	WDR1	18407000			24999000			0.8			0.8
O75083	182	K	WD repeat-containing protein 1	WDR1		8382900	11455000		11846000	15132000		0.622	0.688	0.655	0.105982
O75083	81	K	WD repeat-containing protein 1	WDR1	9204200			7301800			1.131			1.131
Q9Y2W2	98	K	WW domain-binding protein 11	WBP11	3510400			3090000			1.201			1.201
Q641Q2	298	K	WASH complex subunit 2A	WASHC2A	2526000			3052600			0.788			0.788
Q96QK1	38	K	Vacuolar protein sorting-associated protein 35	VPS35	13183000	16000000	18822000	11818000	16163000	18751000	1.059	0.959	0.997	1.005	0.91721
Q96QK1	419	K	Vacuolar protein sorting-associated protein 35	VPS35	4007400			3216700			2.63			2.63
P09327	816	K	Villin-1	VIL1		13780000	10849000		9893400	6483200		1.345	1.599	1.472	0.196854
P45880	31	K	Voltage-dependent anion-selective channel protein 2	VDAC2	15846000	4860600	13023000	13040000	3575400	9210000	1.305	1.261	1.425	1.33033	0.0237651
P21796	12	K	Voltage-dependent anion-selective channel protein 1	VDAC1			14707000			11923000			1.223	1.223
P21796	266	K	Voltage-dependent anion-selective channel protein 1	VDAC1	22715000	28107000	35309000	18150000	20996000	20939000	1.45	1.143	1.577	1.39	0.113269
P21796	20	K	Voltage-dependent anion-selective channel protein 1	VDAC1	42964000	22652000	19514000	32148000	16608000	14938000	1.355	1.262	1.241	1.286	0.0168663
P55072	312	K	Transitional endoplasmic reticulum ATPase	VCP	138130000	38285000	160810000	125850000	33811000	129460000	1.489	1.128	1.391	1.336	0.109746
P55072	696	K	Transitional endoplasmic reticulum ATPase	VCP	6835100	9738200	5034800	5267700	7592500	4601400	1.161	1.113	1.123	1.13233	0.0156906
P55072	505	K	Transitional endoplasmic reticulum ATPase	VCP	33433000	33029000	22756000	40943000	34168000	13100000	0.958	1.294	2.288	1.51333	0.382095
P55072	668	K	Transitional endoplasmic reticulum ATPase	VCP		66830000			56924000			1.258		1.258
P55072	524	K	Transitional endoplasmic reticulum ATPase	VCP	28895000			21056000			1.441			1.441
P55072	565	K	Transitional endoplasmic reticulum ATPase	VCP			41723000			45402000			0.96	0.96
P55072	8	K	Transitional endoplasmic reticulum ATPase	VCP	37807000		39935000	31533000		32782000	1.282		1.235	1.2585	0.0728635
P55072	251	K	Transitional endoplasmic reticulum ATPase	VCP		60747000	54673000		41158000	32719000		1.341	1.377	1.359	0.0388396
P55072	651	K	Transitional endoplasmic reticulum ATPase	VCP		40879000			24288000			1.66		1.66
P55072	231	K	Transitional endoplasmic reticulum ATPase	VCP	78430000	43168000	48938000	208750000	17623000	21278000	0.749	1.683	1.734	1.38867	0.519899
P18206	768	K	Vinculin	VCL	13375000	14549000	11359000	20072000	19351000	16291000	0.743	0.764	0.715	0.740667	0.00607461
P18206	830	K	Vinculin	VCL	6215200			9521000			0.668			0.668
P18206	992	K	Vinculin	VCL			3844500			5859400			0.79	0.79
P18206	426	K	Vinculin	VCL		12197000	12905000		10879000	15099000		0.717	0.936	0.8265	0.482053
P18206	219	K	Vinculin	VCL			5068700			5569400			0.99	0.99
P18206	1034	K	Vinculin	VCL		9252500	15335000		11021000	18052000		0.894	0.874	0.884	0.0821036
P18206	1020	K	Vinculin	VCL
P18206	544	K	Vinculin	VCL		14307000			16979000			0.901		0.901
Q99536	391	K	Synaptic vesicle membrane protein VAT-1 homolog	VAT1		8458400			15438000			0.676		0.676
P50552	286	K	Vasodilator-stimulated phosphoprotein	VASP	8944700		3680400	9325100		6718200	1.031		0.773	0.902	0.676373
P26640	235	K	Valine--tRNA ligase	VARS			1446500			1507100			0.608	0.608
O95292	3	K	Vesicle-associated membrane protein-associated protein B/C	VAPB	8105600			23944000			1.537			1.537
Q9P0L0	26	K	Vesicle-associated membrane protein-associated protein A	VAPA	22351000	14828000	10664000	17806000	12591000	13186000	1.25	1.215	1.108	1.191	0.0601344
Q9P0L0	188	K	Vesicle-associated membrane protein-associated protein A	VAPA	25718000	35253000	41744000	23536000	36771000	44837000	1.123	1.11	1.095	1.10933	0.00734295
Q9BV40	47	K	Vesicle-associated membrane protein 8	VAMP8		16502000	21783000		13178000	14173000		1.431	0.877	1.154	0.798221
Q9BV40	59	K	Vesicle-associated membrane protein 8	VAMP8	6951600			4794200			1.084			1.084
Q15836	42	K	Vesicle-associated membrane protein 3	VAMP3
Q8NBZ7	86	K	UDP-glucuronic acid decarboxylase 1	UXS1
Q9NQZ2	329	K	Something about silencing protein 10	UTP3	4861700		3562300	2768200		4258200	1.463		0.64	1.0515	0.964212
Q53GS9	434	K	U4/U6.U5 tri-snRNP-associated protein 2	USP39		6613600			14678000			1.023		1.023
P54578	291	K	Ubiquitin carboxyl-terminal hydrolase 14	USP14	14303000	18848000		15078000	24897000		0.89	1.066		0.978	0.870543
O60763	618	K	General vesicular transport factor p115	USO1	2914700			4895700			0.59			0.59
O60763	858	K	General vesicular transport factor p115	USO1			6478300			4507900			1.22	1.22
P31930	225	K	Cytochrome b-c1 complex subunit 1, mitochondrial	UQCRC1	52996000	59115000	50073000	37241000	26584000	38964000	1.582	1.462	1.462	1.502	0.00623006
P14927	78	K	Cytochrome b-c1 complex subunit 7	UQCRB	14712000			4362100			3.278			3.278
P14927	45	K	Cytochrome b-c1 complex subunit 7	UQCRB	12358000	16757000	18147000	9988800	11165000	11503000	1.171	1.468	1.549	1.396	0.0897071
Q92900	604	K	Regulator of nonsense transcripts 1	UPF1		3451900	4646800		3094800	4511900		1.193	1.027	1.11	0.513463
Q92900	592	K	Regulator of nonsense transcripts 1	UPF1	3613000			1908500			1.457			1.457
Q9H3U1	142	K	Protein unc-45 homolog A	UNC45A			8266600			12149000			0.734	0.734
Q9HAW9	434	K	UDP-glucuronosyltransferase 1-8	UGT1A8	97294000	196160000	381870000	83889000	147040000	312090000	1.233	1.311	1.232	1.25867	0.0118388
Q9HAW9	431	K	UDP-glucuronosyltransferase 1-8	UGT1A8	242020000	76901000	101670000	196390000	62812000	86890000	1.281	1.178	1.24	1.233	0.0198628
Q16851	198	K	UTP--glucose-1-phosphate uridylyltransferase	UGP2			7650500			4681900			1.604	1.604
Q16851	319	K	UTP--glucose-1-phosphate uridylyltransferase	UGP2	5323800			4549200			1.107			1.107
Q16851	69	K	UTP--glucose-1-phosphate uridylyltransferase	UGP2	8999600		9609200	8729400		5836200	1.218		1.243	1.2305	0.0440353
O60701	370	K	UDP-glucose 6-dehydrogenase	UGDH	84444000	120700000	67244000	52180000	71704000	40017000	1.483	1.639	1.658	1.59333	0.00860503
O60701	173	K	UDP-glucose 6-dehydrogenase	UGDH		151590000			94366000			1.662		1.662
O60701	329	K	UDP-glucose 6-dehydrogenase	UGDH			26187000			13244000			2.339	2.339
O60701	207	K	UDP-glucose 6-dehydrogenase	UGDH	44940000	34849000	46618000	27524000	24104000	30796000	1.587	1.534	1.506	1.54233	0.00187767
O60701	170	K	UDP-glucose 6-dehydrogenase	UGDH	40221000			11126000			1.929			1.929
O60701	464	K	UDP-glucose 6-dehydrogenase	UGDH	11233000		16802000	10064000		11079000	1.593		1.493	1.543	0.0671191
O60701	107	K	UDP-glucose 6-dehydrogenase	UGDH		54552000			39953000			1.497		1.497
O60701	100	K	UDP-glucose 6-dehydrogenase	UGDH		29426000			20151000			1.592		1.592
O60701	339	K	UDP-glucose 6-dehydrogenase	UGDH	29538000	56054000	71017000	19971000	37032000	41844000	1.527	1.5	1.665	1.564	0.0077344
O60701	124	K	UDP-glucose 6-dehydrogenase	UGDH	30686000	40980000	20521000	19536000	25929000	12370000	1.568	2.533	1.634	1.91167	0.0801199
O60701	267	K	UDP-glucose 6-dehydrogenase	UGDH	64848000			66900000			1.063			1.063
O60701	129	K	UDP-glucose 6-dehydrogenase	UGDH	207550000		131390000	127300000		66404000	1.522		1.762	1.642	0.131723
O60701	481	K	UDP-glucose 6-dehydrogenase	UGDH	27125000			9864600			2.007			2.007
Q16739	117	K	Ceramide glucosyltransferase	UGCG	49701000	58242000	87948000	45590000	57900000	103750000	0.973	0.956	0.859	0.929333	0.257349
Q9Y3C8	60	K	Ubiquitin-fold modifier-conjugating enzyme 1	UFC1	7696400	9427600	13693000	6478000	7408000	11474000	1.147	1.242	1.44	1.27633	0.0991862
Q9Y5K5	282	K	Ubiquitin carboxyl-terminal hydrolase isozyme L5	UCHL5	25312000	42011000	37234000	32121000	45128000	37151000	0.796	0.973	0.965	0.911333	0.350493
P09936	199	K	Ubiquitin carboxyl-terminal hydrolase isozyme L1	UCHL1	25501000	13831000	15051000	18637000	10199000	11784000	1.321	1.26	1.285	1.28867	0.00436308
P09936	195	K	Ubiquitin carboxyl-terminal hydrolase isozyme L1	UCHL1	49308000	27999000	35793000	33473000	17635000	14730000	1.532	1.556	1.769	1.619	0.013272
P09936	71	K	Ubiquitin carboxyl-terminal hydrolase isozyme L1	UCHL1	21718000	28271000	12186000	16096000	18645000	12284000	1.377	1.428	1.261	1.35533	0.0215944
P09936	221	K	Ubiquitin carboxyl-terminal hydrolase isozyme L1	UCHL1	37340000	42629000	39261000	32468000	28287000	29088000	1.221	1.347	1.293	1.287	0.018699
P09936	15	K	Ubiquitin carboxyl-terminal hydrolase isozyme L1	UCHL1			19765000			16033000			1.206	1.206
Q5T4S7	4106	K	E3 ubiquitin-protein ligase UBR4	UBR4			6490600			3289500			1.134	1.134
Q9NRR5	38	K	Ubiquilin-4	UBQLN4	6246200		7161600	6713700		5855600	1.106		1.342	1.224	0.385638
Q9NRR5	62	K	Ubiquilin-4	UBQLN4	10513000			8295100			1.311			1.311
Q9UMX0	45	K	Ubiquilin-1	UBQLN1			30581000			16448000			1.612	1.612
P61088	92	K	Ubiquitin-conjugating enzyme E2 N	UBE2N		26058000			56220000			0.486		0.486
P61088	82	K	Ubiquitin-conjugating enzyme E2 N	UBE2N		31617000	42204000		37345000	48246000		0.877	0.908	0.8925	0.135243
P61088	94	K	Ubiquitin-conjugating enzyme E2 N	UBE2N	11958000		12744000	12016000		14617000	0.978		0.867	0.9225	0.510269
P61088	68	K	Ubiquitin-conjugating enzyme E2 N	UBE2N	101730000	28503000	55519000	100760000	33589000	50392000	0.913	0.972	0.943	0.942667	0.115503
P61081	72	K	NEDD8-conjugating enzyme Ubc12	UBE2M	9950500	26957000	16142000	10563000	25587000	17893000	1.017	1.156	1.018	1.06367	0.369272
P61081	36	K	NEDD8-conjugating enzyme Ubc12	UBE2M		6110400			7379700			1.446		1.446
P68036	131	K	Ubiquitin-conjugating enzyme E2 L3	UBE2L3	11558000	20846000		14696000	18643000		0.825	1.007		0.916	0.62967
P61086	72	K	Ubiquitin-conjugating enzyme E2 K	UBE2K
P63279	59	K	SUMO-conjugating enzyme UBC9	UBE2I	32088000	18734000	20096000	20880000	15456000	17650000	1.405	1.135	1.13	1.22333	0.155536
P63279	65	K	SUMO-conjugating enzyme UBC9	UBE2I	2655600			1438000			1.203			1.203
P62987	93	K	Ubiquitin-60S ribosomal protein L40	UBA52		7532600	9464600		6069600	11469000		1.171	0.951	1.061	0.77682
Q9UBT2	324	K	SUMO-activating enzyme subunit 2	UBA2			19333000			11339000			1.812	1.812
Q9UBT2	260	K	SUMO-activating enzyme subunit 2	UBA2	41031000	13171000	27008000	37693000	21533000	25030000	1.037	0.697	1.105	0.946333	0.712625
P22314	125	K	Ubiquitin-like modifier-activating enzyme 1	UBA1
P26368	15	K	Splicing factor U2AF 65 kDa subunit	U2AF2	11773000	9051100	10805000	9575000	10147000	9439100	1.38	0.949	1.193	1.174	0.381065
P26368	292	K	Splicing factor U2AF 65 kDa subunit	U2AF2		17869000	28448000		17521000	23328000		1.082	1.052	1.067	0.18966
P0DN76	15	K	Splicing factor U2AF 35 kDa subunit-like protein	U2AF1L5	6723500			6513400			1.038			1.038
Q16881	607	K	Thioredoxin reductase 1, cytoplasmic	TXNRD1	14962000	27402000	11545000	17234000	32646000	11185000	0.906	0.907	0.864	0.892333	0.0282495
Q16881	570	K	Thioredoxin reductase 1, cytoplasmic	TXNRD1	27158000	16409000	22614000	31911000	18463000	22196000	0.824	0.878	1.009	0.903667	0.288449
Q16881	580	K	Thioredoxin reductase 1, cytoplasmic	TXNRD1	105540000		114260000	124300000		132520000	0.884		0.902	0.893	0.0797262
Q16881	239	K	Thioredoxin reductase 1, cytoplasmic	TXNRD1	45344000	35612000	34217000	35291000	28181000	27192000	0.878	0.824	0.988	0.896667	0.227872
Q16881	245	K	Thioredoxin reductase 1, cytoplasmic	TXNRD1	26841000	49157000	17174000	32139000	59519000	22714000	0.863	0.807	0.814	0.828	0.0181051
Q16881	385	K	Thioredoxin reductase 1, cytoplasmic	TXNRD1	75185000	16091000		86969000	22212000		0.933	0.746		0.8395	0.456873
Q16881	300	K	Thioredoxin reductase 1, cytoplasmic	TXNRD1	50474000	43831000	58742000	56474000	50828000	65896000	0.886	0.875	0.585	0.782	0.255195
Q8NBS9	429	K	Thioredoxin domain-containing protein 5	TXNDC5	13917000			12874000			0.874			0.874
Q8NBS9	118	K	Thioredoxin domain-containing protein 5	TXNDC5		16860000	9320300		17816000	9926100		1.051	0.853	0.952	0.774338
P10599	94	K	Thioredoxin	TXN	509930000	477770000	637500000	489990000	426430000	596300000	1.131	1.091	1.082	1.10133	0.0285975
P10599	3	K	Thioredoxin	TXN	93914000	44076000		84542000	37303000		1.265	1.151		1.208	0.217444
P10599	81	K	Thioredoxin	TXN		16960000			14287000			1.114		1.114
P10599	39	K	Thioredoxin	TXN	25186000	286040000	21234000	22346000	224310000	20848000	1.145	0.891	1.012	1.016	0.915458
P10599	8	K	Thioredoxin	TXN	532580000	465950000	207170000	418720000	430920000	177180000	1.166	1.128	1.054	1.116	0.0959645
P10599	85	K	Thioredoxin	TXN	328520000	560260000		273830000	531580000		1.176	1.234		1.205	0.115123
P40222	256	K	Alpha-taxilin	TXLNA		4068700			4912500			1.26		1.26
P40222	455	K	Alpha-taxilin	TXLNA		15897000	24022000		23477000	19027000		1.227	1.44	1.3335	0.240972
P49411	311	K	Elongation factor Tu, mitochondrial	TUFM	7893000	109420000	54893000	4830400	123850000	73617000	1.771	1.014	0.828	1.20433	0.681613
P49411	79	K	Elongation factor Tu, mitochondrial	TUFM	9516300	15092000	8353000	9272400	13465000	6850600	1.038	1.28	1.138	1.152	0.204694
P68371	58	K	Tubulin beta-4B chain	TUBB4B	7737900	8480300	7746300	8151800	7750900	5319600	1.179	1.241	1.504	1.308	0.101374
P07437	379	K	Tubulin beta chain	TUBB	7563200			5448600			1.07			1.07
P07437	324	K	Tubulin beta chain	TUBB	35853000	45976000	34890000	43984000	45911000	36760000	0.996	0.888	0.98	0.954667	0.391256
P07437	58	K	Tubulin beta chain	TUBB	21871000	19591000	22931000	22308000	19499000	24860000	0.963	0.959	0.992	0.971333	0.154608
P68366	112	K	Tubulin alpha-4A chain	TUBA4A	15218000	15218000	16571000	10730000	14012000	15391000	0.992	1.158	1.22	1.12333	0.277304
P68363	163	K	Tubulin alpha-1B chain	TUBA1B	94289000	110000000	92846000	97417000	96738000	83276000	1.175	1.049	1.032	1.08533	0.249762
P68363	96	K	Tubulin alpha-1B chain	TUBA1B	601560000	1101200000		588920000	1072700000		1.087	1.066		1.0765	0.117844
P68363	370	K	Tubulin alpha-1B chain	TUBA1B	103500000	134550000	17995000	81033000	129420000	13596000	1.467	1.311	1.372	1.38333	0.0149466
P68363	401	K	Tubulin alpha-1B chain	TUBA1B	236000000	357750000	274620000	260120000	415550000	286860000	0.97	0.98	0.985	0.978333	0.058068
P68363	394	K	Tubulin alpha-1B chain	TUBA1B	355920000	534280000	381820000	369810000	533400000	413560000	0.947	1.008	0.947	0.967333	0.317573
P68363	60	K	Tubulin alpha-1B chain	TUBA1B	224470000	104920000	108160000	229780000	120760000	118790000	1.016	0.93	0.985	0.977	0.529375
P68363	311	K	Tubulin alpha-1B chain	TUBA1B	25984000	16839000	30843000	29394000	14813000	39503000	0.834	1.122	0.845	0.933667	0.576853
P68363	326	K	Tubulin alpha-1B chain	TUBA1B	182800000	194380000	241010000	172830000	189180000	236440000	1.047	1.025	1.04	1.03733	0.0412508
Q8WZ42	19231	K	Titin	TTN	41305000		17816000	39120000		18475000	0.922		0.813	0.8675	0.35208
Q8WZ42	21239	K	Titin	TTN	504930000			384880000			1.875			1.875
Q16762	236	K	Thiosulfate sulfurtransferase	TST	3850400			1873800			2.749			2.749
Q2NL82	542	K	Pre-rRNA-processing protein TSR1 homolog	TSR1
Q15631	187	K	Translin	TSN		16575000			11576000			1.414		1.414
P10155	214	K	60 kDa SS-A/Ro ribonucleoprotein	TROVE2			6683000			5017300			1.621	1.621
P10155	224	K	60 kDa SS-A/Ro ribonucleoprotein	TROVE2	9154000	15798000	11859000	8481700	13013000	10888000	1.193	1.132	0.99	1.105	0.29064
Q13263	779	K	Transcription intermediary factor 1-beta	TRIM28	38730000	28193000		16682000	12694000		1.855	1.607		1.731	0.116962
Q13263	188	K	Transcription intermediary factor 1-beta	TRIM28	21136000	11008000	5492000	14954000	7481600	4150300	1.502	1.548	1.454	1.50133	0.00296376
Q13263	319	K	Transcription intermediary factor 1-beta	TRIM28	20865000		14617000	11803000		6566500	1.731		1.791	1.761	0.0270971
Q14258	310	K	E3 ubiquitin/ISG15 ligase TRIM25	TRIM25	31256000	31438000		70849000	72332000		0.632	0.374		0.503	0.302456
Q12931	629	K	Heat shock protein 75 kDa, mitochondrial	TRAP1		3044600			2241100			1.433		1.433
Q12931	431	K	Heat shock protein 75 kDa, mitochondrial	TRAP1	12299000		17854000	9285100		12452000	1.524		1.335	1.4295	0.164101
Q12931	332	K	Heat shock protein 75 kDa, mitochondrial	TRAP1			18485000			11771000			1.531	1.531
Q12931	126	K	Heat shock protein 75 kDa, mitochondrial	TRAP1	11795000		23030000	8491400		21075000	1.72		1.448	1.584	0.165975
Q12931	95	K	Heat shock protein 75 kDa, mitochondrial	TRAP1	13198000			6253600			2.09			2.09
Q12931	382	K	Heat shock protein 75 kDa, mitochondrial	TRAP1	12480000			5726100			1.924			1.924
Q12931	262	K	Heat shock protein 75 kDa, mitochondrial	TRAP1	10176000	6664500	7140600	7031500	5084200	11516000	1.57	1.448	1.45	1.48933	0.00671456
Q12931	109	K	Heat shock protein 75 kDa, mitochondrial	TRAP1	38086000	48382000		46319000	31123000		1.327	1.455		1.391	0.124403
P13693	19	K	Translationally-controlled tumor protein	TPT1	11805000			8789600			1.158			1.158
P12270	1410	K	Nucleoprotein TPR	TPR	28926000	36213000		27819000	35465000		1.178	1.123		1.1505	0.150947
P12270	299	K	Nucleoprotein TPR	TPR	16160000	12386000	6968300	15078000	10097000	7635900	1.126	1.047	0.991	1.05467	0.370849
P12270	345	K	Nucleoprotein TPR	TPR		10245000	10822000		10105000	6441700		0.846	1.373	1.1095	0.862935
P12270	1549	K	Nucleoprotein TPR	TPR	14388000		9561600	12821000		7938100	1.005		1.214	1.1095	0.592606
P12270	952	K	Nucleoprotein TPR	TPR	6173300	6772600	9333000	6199700	6544300	9478000	0.997	1.236	1.065	1.09933	0.364438
P12270	1015	K	Nucleoprotein TPR	TPR	2707300			2355100			0.946			0.946
P12270	215	K	Nucleoprotein TPR	TPR	12344000		21314000	11259000		20249000	1.142		1.101	1.1215	0.141374
P12270	1361	K	Nucleoprotein TPR	TPR	22490000	29341000	20777000	29598000	27712000	24281000	0.757	1.035	0.986	0.926	0.544947
P12270	477	K	Nucleoprotein TPR	TPR
P12270	1507	K	Nucleoprotein TPR	TPR	34193000	28793000	29152000	30170000	28565000	26990000	1.03	1.136	1.068	1.078	0.167964
P12270	1427	K	Nucleoprotein TPR	TPR	25548000		16437000	21116000		16056000	1.267		1.086	1.1765	0.381506
P12270	1169	K	Nucleoprotein TPR	TPR			1598800			1928600			0.997	0.997
P12270	1420	K	Nucleoprotein TPR	TPR	18469000	19722000	34362000	17168000	15724000	28235000	0.99	1.277	1.238	1.16833	0.267776
P12270	97	K	Nucleoprotein TPR	TPR	32277000	28354000	30229000	24448000	18520000	32447000	1.045	0.988	0.868	0.967	0.641598
P12270	1207	K	Nucleoprotein TPR	TPR	11196000			9674800			1.238			1.238
P12270	852	K	Nucleoprotein TPR	TPR	25573000		19886000	20999000		18532000	0.544		1.077	0.8105	0.678168
P12270	1561	K	Nucleoprotein TPR	TPR			6288200			6849800			0.829	0.829
P12270	1442	K	Nucleoprotein TPR	TPR			14992000			14475000			1.056	1.056
P67936	100	K	Tropomyosin alpha-4 chain	TPM4			12695000			19811000			0.729	0.729
P67936	197	K	Tropomyosin alpha-4 chain	TPM4	78244000	76844000		77669000	69353000		0.966	1.089		1.0275	0.815074
P67936	212	K	Tropomyosin alpha-4 chain	TPM4		18891000	19570000		26564000	26387000		0.7	0.682	0.691	0.0316939
P67936	177	K	Tropomyosin alpha-4 chain	TPM4			4887700			9738300			0.707	0.707
P67936	223	K	Tropomyosin alpha-4 chain	TPM4	6634800			12127000			0.707			0.707
P67936	184	K	Tropomyosin alpha-4 chain	TPM4	16408000	10638000	28986000	21839000	12469000	34906000	0.861	0.903	0.991	0.918333	0.22783
P67936	215	K	Tropomyosin alpha-4 chain	TPM4	54815000	64072000	54627000	81700000	93639000	84035000	0.644	0.699	0.656	0.666333	0.00554299
P67936	116	K	Tropomyosin alpha-4 chain	TPM4	104990000	388970000	208690000	116190000	432910000	244460000	0.88	0.885	0.894	0.886333	0.00218768
P67936	169	K	Tropomyosin alpha-4 chain	TPM4	21745000	27041000	43560000	30590000	34132000	62938000	0.661	0.807	0.676	0.714667	0.0480009
P67936	153	K	Tropomyosin alpha-4 chain	TPM4	70554000	64091000	61548000	112080000	97975000	99634000	0.596	0.642	0.665	0.634333	0.00743033
P67936	195	K	Tropomyosin alpha-4 chain	TPM4	9564300	15325000	23317000	17998000	22816000	32304000	0.577	0.685	0.597	0.619667	0.0173429
P67936	181	K	Tropomyosin alpha-4 chain	TPM4	20355000	10465000	16291000	26788000	13917000	23831000	0.739	0.787	0.65	0.725333	0.0423338
P06753	150	K	Tropomyosin alpha-3 chain	TPM3	101970000	95434000	71210000	100600000	107280000	65865000	0.984	0.916	1.028	0.976	0.599977
P06753	16	K	Tropomyosin alpha-3 chain	TPM3	29853000	61496000	25285000	25669000	43790000	21100000	1.132	1.184	1.197	1.171	0.0171806
P06753	234	K	Tropomyosin alpha-3 chain	TPM3		76844000			69353000			1.089		1.089
P06753	153	K	Tropomyosin alpha-3 chain	TPM3	104990000	388970000	208690000	116190000	432910000	244460000	0.88	0.885	0.894	0.886333	0.00218768
P06753	137	K	Tropomyosin alpha-3 chain	TPM3			130490000			149590000			0.951	0.951
P06753	218	K	Tropomyosin alpha-3 chain	TPM3	32317000			35325000			1.071			1.071
P06753	141	K	Tropomyosin alpha-3 chain	TPM3	65636000	69958000	80400000	55484000	64528000	68448000	1.045	1.035	1.051	1.04367	0.0160686
P06753	232	K	Tropomyosin alpha-3 chain	TPM3		43690000			40013000			0.982		0.982
P06753	221	K	Tropomyosin alpha-3 chain	TPM3	16408000			21839000			0.861			0.861
P07951	205	K	Tropomyosin beta chain	TPM2		1887100			2511200			0.806		0.806
P07951	70	K	Tropomyosin beta chain	TPM2		9599200	7563000		13425000	7313000		1.412	1.223	1.3175	0.226718
P09493	152	K	Tropomyosin alpha-1 chain	TPM1	11662000		5728000	10864000		6433100	1.083		1.234	1.1585	0.360867
P60174	285	K	Triosephosphate isomerase	TPI1	31963000			20454000			1.742			1.742
P60174	51	K	Triosephosphate isomerase	TPI1	27489000	13273000	12810000	24694000	13143000	10330000	1.248	1.014	1.178	1.14667	0.221151
P60174	225	K	Triosephosphate isomerase	TPI1	604970000	141200000	159910000	419830000	96126000	123270000	1.368	1.403	1.263	1.34467	0.0168471
P60174	179	K	Triosephosphate isomerase	TPI1	81059000	164720000		61423000	127500000		1.303	1.227		1.265	0.11407
P60174	193	K	Triosephosphate isomerase	TPI1		117170000	135670000		94848000	113860000		1.27	1.219	1.2445	0.0839412
P60174	96	K	Triosephosphate isomerase	TPI1	41227000	116560000	26444000	28249000	46258000	20464000	1.513	1.331	1.299	1.381	0.031147
P60174	186	K	Triosephosphate isomerase	TPI1	129510000	128730000	101120000	101920000	100410000	81579000	1.263	1.242	1.202	1.23567	0.00701751
P60174	231	K	Triosephosphate isomerase	TPI1	22295000	33593000	57719000	19599000	26749000	49974000	1.248	1.33	1.175	1.251	0.0366073
P60174	212	K	Triosephosphate isomerase	TPI1	87648000			73563000			1.49			1.49
P60174	168	K	Triosephosphate isomerase	TPI1	26664000		14868000	17616000		7997700	1.192		1.658	1.425	0.382352
O43399	127	K	Tumor protein D54	TPD52L2			103140000			37632000			2.391	2.391
O43399	70	K	Tumor protein D54	TPD52L2	105570000		224930000	77822000		173130000	1.368		1.327	1.3475	0.0458657
O43399	165	K	Tumor protein D54	TPD52L2	45116000	55638000	47559000	33800000	33906000	30732000	1.585	1.635	1.441	1.55367	0.0110428
O43399	55	K	Tumor protein D54	TPD52L2			10762000			8481500			1.499	1.499
Q16890	60	K	Tumor protein D53	TPD52L1	54854000	51295000	52045000	46194000	43122000	35794000	1.197	1.258	1.254	1.23633	0.008511
P55327	175	K	Tumor protein D52	TPD52			9360700			7471700			1.28	1.28
P55327	180	K	Tumor protein D52	TPD52		20966000	21455000		12952000	19387000		1.645	1.226	1.4355	0.340599
P55327	100	K	Tumor protein D52	TPD52	271610000	315160000	181200000	204830000	229760000	134900000	1.429	1.413	1.462	1.43467	0.00115657
P55327	137	K	Tumor protein D52	TPD52	10203000		22221000	7633100		14056000	1.053		1.366	1.2095	0.503925
P55327	163	K	Tumor protein D52	TPD52			5183600			4047100			1.203	1.203
P11388	1070	K	DNA topoisomerase 2-alpha	TOP2A		4701800			1379600			2.443		2.443
P11388	519	K	DNA topoisomerase 2-alpha	TOP2A	10716000			7310900			1.484			1.484
P11388	1058	K	DNA topoisomerase 2-alpha	TOP2A	10503000			4811800			2.362			2.362
P11388	1062	K	DNA topoisomerase 2-alpha	TOP2A	9309300			3284400			2.759			2.759
P11387	271	K	DNA topoisomerase 1	TOP1	7144600	12760000	7417700	9866600	17600000	11634000	0.761	0.636	0.683	0.693333	0.0286925
O94826	319	K	Mitochondrial import receptor subunit TOM70	TOMM70			10039000			9901600			0.783	0.783
O94826	359	K	Mitochondrial import receptor subunit TOM70	TOMM70	37992000	25310000		24906000	20922000		1.611	1.236		1.4235	0.317222
Q15388	35	K	Mitochondrial import receptor subunit TOM20 homolog	TOMM20			21736000			16539000			1.587	1.587
Q92973	192	K	Transportin-1	TNPO1	19124000	27760000		11265000	20551000		1.475	1.499		1.487	0.0183089
Q96JJ7	119	K	Protein disulfide-isomerase TMX3	TMX3		4903300	3638000		5948100	4257700		0.76	0.903	0.8315	0.365874
Q96JJ7	106	K	Protein disulfide-isomerase TMX3	TMX3		5588300			8214300			0.923		0.923
P63313	39	K	Thymosin beta-10	TMSB10	10372000	5628500		6801400	3440900		1.462	1.221		1.3415	0.263681
P42166	435	K	Lamina-associated polypeptide 2, isoform alpha	TMPO	22836000	19180000		19788000	17491000		1.043	0.913		0.978	0.838158
P42166	13	K	Lamina-associated polypeptide 2, isoform alpha	TMPO	56675000	76528000	54929000	39394000	48020000	40314000	1.53	1.406	1.171	1.369	0.0859869
P42166	484	K	Lamina-associated polypeptide 2, isoform alpha	TMPO			30605000			17733000			1.441	1.441
P42167	334	K	Lamina-associated polypeptide 2, isoforms beta/gamma	TMPO	17919000	47932000	26411000	14524000	32235000	20795000	1.148	1.4	1.285	1.27767	0.0753047
P42167	401	K	Lamina-associated polypeptide 2, isoforms beta/gamma	TMPO	56615000			43315000			1.429			1.429
Q9BTV4	204	K	Transmembrane protein 43	TMEM43	99100000		108780000	39704000		64001000	3.268		1.658	2.463	0.328804
Q9BTV4	159	K	Transmembrane protein 43	TMEM43
Q9BTV4	210	K	Transmembrane protein 43	TMEM43	34447000	29669000		24223000	18283000		1.589	1.42		1.5045	0.12286
Q9BVC6	215	K	Transmembrane protein 109	TMEM109		30305000	23460000		29384000	24022000		1.05	0.628	0.839	0.668811
Q9BVK6	160	K	Transmembrane emp24 domain-containing protein 9	TMED9	33600000	36314000	33939000	25645000	29439000	33191000	1.3	1.115	1.193	1.20267	0.0784862
Q9BVK6	232	K	Transmembrane emp24 domain-containing protein 9	TMED9	5662300			4900500			1.465			1.465
Q7Z7H5	152	K	Transmembrane emp24 domain-containing protein 4	TMED4		17494000			8301500			1.583		1.583
P49755	127	K	Transmembrane emp24 domain-containing protein 10	TMED10	30623000		11498000	17171000		12669000	1.285		1.221	1.253	0.101253
P49755	143	K	Transmembrane emp24 domain-containing protein 10	TMED10		37846000			27695000			1.367		1.367
P49755	87	K	Transmembrane emp24 domain-containing protein 10	TMED10			12553000			11667000			1.211	1.211
P49755	140	K	Transmembrane emp24 domain-containing protein 10	TMED10	24335000	24163000	26201000	22731000	20509000	26324000	1.219	1.218	1.182	1.20633	0.00435935
Q92544	72	K	Transmembrane 9 superfamily member 4	TM9SF4	4197600			3418400			1.365			1.365
Q9Y490	1306	K	Talin-1	TLN1	23474000	7139500		13082000	5101300		1.814	1.122		1.468	0.4857
Q9Y490	256	K	Talin-1	TLN1	8016200			4558200			1.405			1.405
Q9Y490	2024	K	Talin-1	TLN1	12514000	7547300		12205000	9390900		1.092	0.901		0.9965	0.962023
Q9Y490	875	K	Talin-1	TLN1	69803000	51065000	29421000	61678000	36720000	23692000	1.178	1.172	1.237	1.19567	0.0136644
Q9Y490	861	K	Talin-1	TLN1	14261000	17120000		10207000	8195900		1.251	1.961		1.606	0.39237
Q9Y490	1960	K	Talin-1	TLN1			24538000			22957000			0.953	0.953
Q9Y490	2133	K	Talin-1	TLN1	11986000	13288000		11768000	12325000		0.869	0.875		0.872	0.0226041
Q04726	54	K	Transducin-like enhancer protein 3	TLE3		1967500			434750			3.558		3.558
P29401	352	K	Transketolase	TKT	118380000		129650000	81113000		90692000	1.466		1.368	1.417	0.0889299
P29401	603	K	Transketolase	TKT	21782000	61159000	15667000	14477000	36924000	9787900	1.536	1.733	1.527	1.59867	0.0114738
P29401	241	K	Transketolase	TKT	179600000	78326000	80917000	126190000	57662000	58038000	1.465	1.467	1.42	1.45067	0.00122411
P29401	493	K	Transketolase	TKT		74697000	71205000		51434000	43629000		1.711	1.878	1.7945	0.0715273
P29401	144	K	Transketolase	TKT	185890000	101710000	109660000	132110000	79448000	85022000	1.369	1.618	1.334	1.44033	0.0395901
P29401	343	K	Transketolase	TKT	86163000	47674000	65624000	55261000	26743000	45154000	1.356	1.559	1.499	1.47133	0.017061
P29401	254	K	Transketolase	TKT	11074000			5506700			1.863			1.863
P29401	310	K	Transketolase	TKT	222130000	294890000	180990000	126200000	190520000	113130000	1.665	1.727	1.728	1.70667	0.000791719
P29401	16	K	Transketolase	TKT	192920000	108450000	139090000	137380000	76144000	99168000	1.4	1.751	1.432	1.52767	0.0406633
P29401	327	K	Transketolase	TKT	217170000	195150000	172870000	129810000	140280000	123400000	2.348	1.583	1.392	1.77433	0.104588
Q9UDY2	769	K	Tight junction protein ZO-2	TJP2		4850300	7417200		3818400	7336300		1.015	0.881	0.948	0.675792
O43615	237	K	Mitochondrial import inner membrane translocase subunit TIM44	TIMM44		11123000			6447300			1.431		1.431
O43615	312	K	Mitochondrial import inner membrane translocase subunit TIM44	TIMM44			20195000			14195000			1.335	1.335
Q01085	130	K	Nucleolysin TIAR	TIAL1	16745000			11860000			1.257			1.257
Q9Y2W1	711	K	Thyroid hormone receptor-associated protein 3	THRAP3			8025100			7222900			1.444	1.444
Q9Y2W1	527	K	Thyroid hormone receptor-associated protein 3	THRAP3	9423900	6397700	6597800	4930500	3277000	7368700	1.481	1.07	1.002	1.18433	0.406893
Q9Y2W1	461	K	Thyroid hormone receptor-associated protein 3	THRAP3		7815200			5443500			1.49		1.49
Q96J01	86	K	THO complex subunit 3	THOC3			8407600			5622000			1.311	1.311
P02786	665	K	Transferrin receptor protein 1	TFRC	25977000	15402000	21011000	8014600	13383000	18048000	1.834	1.32	1.13	1.428	0.195048
P02786	128	K	Transferrin receptor protein 1	TFRC			7505500			6429500			0.938	0.938
P02786	693	K	Transferrin receptor protein 1	TFRC	28485000	14754000	11881000	23461000	12175000	12197000	1.12	1.369	1.031	1.17333	0.27688
P02786	495	K	Transferrin receptor protein 1	TFRC		9022000			6348300			1.158		1.158
P02786	585	K	Transferrin receptor protein 1	TFRC	25003000			27298000			1.041			1.041
Q00059	197	K	Transcription factor A, mitochondrial	TFAM	39125000	16535000	11732000	39066000	20928000	12932000	0.84	0.955	0.801	0.865333	0.148955
Q9UGI8	180	K	Testin	TES	20613000	8725700		53166000	12408000		0.457	0.716		0.5865	0.329039
Q9UGI8	181	K	Testin	TES		36964000			37233000			1.055		1.055
Q9UGI8	244	K	Testin	TES	61910000	42945000	44194000	58255000	44957000	48757000	1.011	0.939	0.985	0.978333	0.487381
Q9UGI8	6	K	Testin	TES	20383000		15692000	35986000		16548000	0.799		0.771	0.785	0.0660554
Q9UGI8	286	K	Testin	TES	16091000			22838000			0.665			0.665
Q9UGI8	134	K	Testin	TES		8765500	8063600		8780400	9734600		0.956	0.766	0.861	0.501818
Q9UGI8	65	K	Testin	TES	22868000	20039000	17880000	28468000	22513000	26750000	0.788	0.771	0.792	0.783667	0.00171035
Q9UGI8	173	K	Testin	TES			26770000			34176000			0.748	0.748
Q9UGI8	78	K	Testin	TES	43319000	60625000		53500000	70043000		0.792	0.818		0.805	0.066748
Q9UGI8	88	K	Testin	TES	103830000	67221000		131700000	83713000		0.883	0.829		0.856	0.177381
Q9UGI8	71	K	Testin	TES	25602000	37454000	52019000	31892000	36481000	58034000	0.931	0.978	0.917	0.942	0.12749
Q9UGI8	183	K	Testin	TES			128060000			147040000			0.889	0.889
Q9UGI8	45	K	Testin	TES	22367000	12073000		24181000	12247000		0.884	0.74		0.812	0.340517
Q9NZ01	60	K	Very-long-chain enoyl-CoA reductase	TECR	21635000			16289000			1.169			1.169
Q9NZ01	12	K	Very-long-chain enoyl-CoA reductase	TECR	20686000	20358000	20280000	20893000	19325000	19736000	0.975	0.921	1.054	0.983333	0.738571
Q9NZ01	291	K	Very-long-chain enoyl-CoA reductase	TECR		12160000			12429000			1.103		1.103
P17987	541	K	T-complex protein 1 subunit alpha	TCP1	9471300		36303000	9345800		36897000	1.087		1.017	1.052	0.479893
O14776	885	K	Transcription elongation regulator 1	TCERG1		3565100			3130200			1.155		1.155
O14776	841	K	Transcription elongation regulator 1	TCERG1	7158400		9495300	8854200		8042200	1.033		1.489	1.261	0.55796
O14776	667	K	Transcription elongation regulator 1	TCERG1	13805000		9571000	12064000		10363000	1.498		0.98	1.239	0.637665
P23193	84	K	Transcription elongation factor A protein 1	TCEA1	27399000	31620000	19432000	28915000	29763000	19295000	1.181	1.189	1.145	1.17167	0.00797138
Q99426	38	K	Tubulin-folding cofactor B	TBCB			7695100			7247300			0.802	0.802
O75347	95	K	Tubulin-specific chaperone A	TBCA	29096000	42765000	90770000	26303000	44393000	95838000	0.765	0.913	0.88	0.852667	0.133154
O75347	86	K	Tubulin-specific chaperone A	TBCA	16882000	12394000	24296000	18261000	12324000	28295000	0.947	0.622	0.785	0.784667	0.226362
O75347	28	K	Tubulin-specific chaperone A	TBCA		5739600	8891600		6551400	9896900		0.87	0.858	0.864	0.0426993
O75347	23	K	Tubulin-specific chaperone A	TBCA			23302000			35115000			0.695	0.695
O75347	36	K	Tubulin-specific chaperone A	TBCA			4533100			6785400			0.655	0.655
O14907	53	K	Tax1-binding protein 3	TAX1BP3			4198800			5148400			0.878	0.878
P26639	243	K	Threonine--tRNA ligase, cytoplasmic	TARS	7492600			8288900			0.778			0.778
P37837	307	K	Transaldolase	TALDO1	615000000	338170000	438690000	466260000	258810000	324630000	1.309	1.293	1.374	1.32533	0.0064568
P37837	286	K	Transaldolase	TALDO1	439920000			346130000			1.291			1.291
P37837	292	K	Transaldolase	TALDO1	199300000	259430000	153040000	153360000	207970000	125160000	1.287	1.219	1.258	1.25467	0.00715575
P37837	115	K	Transaldolase	TALDO1	68752000	183450000	281020000	50050000	143600000	216100000	1.387	1.322	1.378	1.36233	0.00353167
P37837	225	K	Transaldolase	TALDO1		189070000			123980000			1.47		1.47
P37837	277	K	Transaldolase	TALDO1	200200000	218770000	262730000	131570000	138850000	174660000	1.528	1.689	1.543	1.58667	0.00711311
P37837	269	K	Transaldolase	TALDO1	27056000	7531800	6563700	15978000	5695300	2617400	1.513	1.365	1.911	1.59633	0.0642089
P37837	203	K	Transaldolase	TALDO1	3974000			3877800			1.156			1.156
P37837	321	K	Transaldolase	TALDO1	164940000	222880000	184630000	111250000	150410000	133880000	1.346	1.365	1.349	1.35333	0.000309804
P37802	17	K	Transgelin-2	TAGLN2	17543000	24917000		14708000	15352000		1.177	1.316		1.2465	0.220428
O95359	2761	K	Transforming acidic coiled-coil-containing protein 2	TACC2		4794800			6184700			0.786		0.786
O95359	2818	K	Transforming acidic coiled-coil-containing protein 2	TACC2			7015800			14154000			0.618	0.618
Q8WXH0	1957	K	Nesprin-2	SYNE2	101310000			13828000			7.669			7.669
O60506	363	K	Heterogeneous nuclear ribonucleoprotein Q	SYNCRIP	35382000	45744000	36374000	32800000	41911000	34274000	1.095	1.295	1.08	1.15667	0.185153
O60506	123	K	Heterogeneous nuclear ribonucleoprotein Q	SYNCRIP	21256000		18629000	17193000		13391000	1.287		1.342	1.3145	0.0686754
O60506	81	K	Heterogeneous nuclear ribonucleoprotein Q	SYNCRIP	60824000			53286000			1.191			1.191
O60506	338	K	Heterogeneous nuclear ribonucleoprotein Q	SYNCRIP			57525000			51874000			1.064	1.064
O60506	117	K	Heterogeneous nuclear ribonucleoprotein Q	SYNCRIP	6853500	3614200	4696200	8298300	4188700	4196800	1.166	1.151	1.147	1.15467	0.00180765
O60506	256	K	Heterogeneous nuclear ribonucleoprotein Q	SYNCRIP	40448000			49132000			0.943			0.943
Q96A49	191	K	Synapse-associated protein 1	SYAP1	9714800	21740000	17225000	6853300	15489000	11949000	1.48	1.469	1.546	1.49833	0.00232365
Q9UH65	87	K	Switch-associated protein 70	SWAP70
Q9UH65	460	K	Switch-associated protein 70	SWAP70		7473000			9854300			0.93		0.93
Q9UH65	537	K	Switch-associated protein 70	SWAP70			6994000			9097500			0.91	0.91
Q9UH65	5	K	Switch-associated protein 70	SWAP70	17531000			20279000			0.856			0.856
O75683	260	K	Surfeit locus protein 6	SURF6	14522000	8242500	18443000	8960800	6779900	11913000	1.396	1.33	1.173	1.29967	0.0550365
O75683	7	K	Surfeit locus protein 6	SURF6		22456000			18152000			1.282		1.282
O75683	267	K	Surfeit locus protein 6	SURF6		3833200			4005600			1.027		1.027
Q9Y5B9	216	K	FACT complex subunit SPT16	SUPT16H		4209800	7029200		3412700	5876700		1.072	0.971	1.0215	0.822352
Q9Y5B9	223	K	FACT complex subunit SPT16	SUPT16H		7280200			8038900			1.177		1.177
Q9Y5B9	211	K	FACT complex subunit SPT16	SUPT16H		6647400	7072000		11461000	8208000		0.667	1.129	0.898	0.768216
Q9Y5B9	786	K	FACT complex subunit SPT16	SUPT16H	7738300			5625100			1.06			1.06
Q9Y5B9	7	K	FACT complex subunit SPT16	SUPT16H		14819000	17921000		14047000	13738000		1.048	1.306	1.177	0.497347
P61956	21	K	Small ubiquitin-related modifier 2	SUMO2	15838000	17462000	26287000	13954000	13718000	21876000	1.402	1.326	1.151	1.293	0.071865
P61956	33	K	Small ubiquitin-related modifier 2	SUMO2	33243000	39429000	29369000	27732000	32540000	21874000	1.097	1.239	1.2	1.17867	0.0673973
P61956	7	K	Small ubiquitin-related modifier 2	SUMO2	127810000	167480000	105450000	70826000	101350000	57986000	1.843	1.697	1.696	1.74533	0.00367611
P63165	37	K	Small ubiquitin-related modifier 1	SUMO1	16547000	21193000	32699000	17466000	23977000	31700000	0.991	0.942	1.032	0.988333	0.73763
Q6IMI6	218	K	Sulfotransferase 1C3	SULT1C3		24005000			23455000			1.099		1.099
P53999	68	K	Activated RNA polymerase II transcriptional coactivator p15	SUB1	19517000	14009000	15739000	13829000	11940000	13395000	1.328	1.212	1.166	1.23533	0.047121
P53999	80	K	Activated RNA polymerase II transcriptional coactivator p15	SUB1	15350000			14258000			1.336			1.336
Q9UNK0	59	K	Syntaxin-8	STX8	1277400			931410			1.527			1.527
Q9Y3F4	249	K	Serine-threonine kinase receptor-associated protein	STRAP			6129100			3072700			1.428	1.428
Q9UJZ1	140	K	Stomatin-like protein 2, mitochondrial	STOML2			14577000			7037200			1.885	1.885
Q9UJZ1	145	K	Stomatin-like protein 2, mitochondrial	STOML2	38246000	56419000	45815000	20746000	29700000	26977000	2.061	1.865	1.803	1.90967	0.0057565
Q93045	129	K	Stathmin-2	STMN2	15857000	17861000	21684000	28444000	32231000	32940000	0.582	0.552	0.577	0.570333	0.00127472
P16949	119	K	Stathmin	STMN1
P16949	137	K	Stathmin	STMN1	11124000	6084400	7730600	15442000	9277200	11565000	0.795	0.659	0.538	0.664	0.0924252
P16949	43	K	Stathmin	STMN1			30323000			40692000			0.718	0.718
P16949	104	K	Stathmin	STMN1	37049000	13069000	12485000	66695000	20368000	23084000	0.586	0.588	0.588	0.587333	6.83184e-06
P16949	109	K	Stathmin	STMN1	72294000	87503000	65108000	123050000	133880000	117330000	0.612	0.643	0.589	0.614667	0.00404701
P16949	80	K	Stathmin	STMN1	35654000	14262000	38645000	56113000	26398000	66081000	0.628	0.606	0.622	0.618667	0.000737166
P16949	9	K	Stathmin	STMN1	17737000		17847000	29449000		28112000	0.686		0.604	0.645	0.128319
P31948	222	K	Stress-induced-phosphoprotein 1	STIP1	17173000	6390600		9926800	4104400		1.703	1.448		1.5755	0.158447
P31948	442	K	Stress-induced-phosphoprotein 1	STIP1	35951000	36343000	41755000	30365000	33686000	35772000	1.297	1.233	1.171	1.23367	0.0285799
P31948	246	K	Stress-induced-phosphoprotein 1	STIP1	11198000	33227000		9990300	33053000		1.153	1.158		1.1555	0.0134754
P31948	237	K	Stress-induced-phosphoprotein 1	STIP1	81219000		172320000	70809000		153720000	1.262		1.39	1.326	0.151816
P31948	325	K	Stress-induced-phosphoprotein 1	STIP1	29678000	75427000		23569000	66703000		1.367	1.085		1.226	0.440602
P31948	523	K	Stress-induced-phosphoprotein 1	STIP1	37110000	38255000	42138000	29290000	26373000	26136000	1.428	1.314	1.332	1.358	0.0105131
P31948	446	K	Stress-induced-phosphoprotein 1	STIP1	16292000	13010000	13741000	14497000	11563000	11131000	1.111	1.052	1.017	1.06	0.209334
P31948	364	K	Stress-induced-phosphoprotein 1	STIP1	6635800			7037400			1.239			1.239
P31948	284	K	Stress-induced-phosphoprotein 1	STIP1	46415000	45440000	41163000	42127000	33716000	38353000	1.165	1.398	1.145	1.236	0.117323
P31948	486	K	Stress-induced-phosphoprotein 1	STIP1		18565000			22494000			1.048		1.048
P31948	462	K	Stress-induced-phosphoprotein 1	STIP1	66316000	42944000	86173000	56543000	41471000	90480000	1.188	1.029	1.016	1.07767	0.36054
P31948	229	K	Stress-induced-phosphoprotein 1	STIP1	60414000	79189000	56585000	55318000	66893000	43839000	1.157	1.19	1.273	1.20667	0.0327691
P31948	109	K	Stress-induced-phosphoprotein 1	STIP1		17802000			14466000			1.309		1.309
P31948	277	K	Stress-induced-phosphoprotein 1	STIP1	36521000	40183000	38159000	33532000	34444000	31759000	1.013	1.176	1.128	1.10567	0.212121
P31948	373	K	Stress-induced-phosphoprotein 1	STIP1		4537800			2504400			1.172		1.172
P31948	317	K	Stress-induced-phosphoprotein 1	STIP1	105060000	67308000	95276000	93640000	50797000	91529000	1.131	1.18	1.058	1.123	0.0979175
P31948	50	K	Stress-induced-phosphoprotein 1	STIP1			4118800			2797000			1.583	1.583
P31948	366	K	Stress-induced-phosphoprotein 1	STIP1	14145000		25349000	12723000		22422000	1.154		1.047	1.1005	0.400386
P31948	312	K	Stress-induced-phosphoprotein 1	STIP1	23175000		31774000	18940000		33892000	1.369		1.09	1.2295	0.431582
P31948	530	K	Stress-induced-phosphoprotein 1	STIP1	29095000	47675000	43470000	23440000	33509000	36243000	1.204	1.381	1.168	1.251	0.0726138
Q8N3U4	607	K	Cohesin subunit SA-2	STAG2	5116700			3498400			1.455			1.455
Q8IZP2	149	K	Putative protein FAM10A4	ST13P4			17757000			17538000			1.103	1.103
Q08945	421	K	FACT complex subunit SSRP1	SSRP1		7489800			1437600			5.305		5.305
Q08945	90	K	FACT complex subunit SSRP1	SSRP1			18159000			16280000			1.174	1.174
Q08945	612	K	FACT complex subunit SSRP1	SSRP1	5769900			4504500			1.595			1.595
Q08945	248	K	FACT complex subunit SSRP1	SSRP1		8460800			10522000			1.229		1.229
P43308	27	K	Translocon-associated protein subunit beta	SSR2		18466000			16674000			1.295		1.295
P05455	37	K	Lupus La protein	SSB	23871000	31564000	52860000	17654000	11191000	36075000	1.352	1.651	1.354	1.45233	0.0453114
P05455	176	K	Lupus La protein	SSB		9405700			3962800			1.611		1.611
P05455	86	K	Lupus La protein	SSB	16260000	11665000	24689000	10353000	6984500	14721000	1.304	1.711	1.688	1.56767	0.0550591
P05455	224	K	Lupus La protein	SSB	23333000		32856000	15073000		16201000	1.477		2.483	1.98	0.327558
P05455	391	K	Lupus La protein	SSB			1888000			1189600			1.444	1.444
P05455	269	K	Lupus La protein	SSB		21235000	21580000		13605000	13510000		1.539	1.648	1.5935	0.0659589
P05455	216	K	Lupus La protein	SSB	18584000		15051000	13757000		9526900	1.761		1.633	1.697	0.0641018
P05455	74	K	Lupus La protein	SSB	4050500			2933000			1.332			1.332
P05455	76	K	Lupus La protein	SSB		19440000	33369000		14742000	23123000		1.439	1.554	1.4965	0.085493
P05455	328	K	Lupus La protein	SSB		7700400			6042500			1.251		1.251
Q16629	24	K	Serine/arginine-rich splicing factor 7	SRSF7	21587000	44489000	32931000	18017000	34795000	29012000	1.191	1.272	1.12	1.19433	0.0594493
Q13247	165	K	Serine/arginine-rich splicing factor 6	SRSF6	4549800			4014000			1.355			1.355
Q13247	143	K	Serine/arginine-rich splicing factor 6	SRSF6	5812900			4030500			1.378			1.378
P84103	23	K	Serine/arginine-rich splicing factor 3	SRSF3		8249800	6570100		4528200	4295900		1.756	1.453	1.6045	0.177324
Q01130	36	K	Serine/arginine-rich splicing factor 2	SRSF2	76667000	60839000	94349000	65767000	61505000	78542000	1.121	1.057	1.063	1.08033	0.0785532
Q07955	38	K	Serine/arginine-rich splicing factor 1	SRSF1	17989000	11462000		16085000	7954900		1.102	1.086		1.094	0.0729832
Q07955	30	K	Serine/arginine-rich splicing factor 1	SRSF1		61010000			50822000			1.187		1.187
Q9BXP5	739	K	Serrate RNA effector molecule homolog	SRRT		9253900			8021800			1.18		1.18
Q9BXP5	176	K	Serrate RNA effector molecule homolog	SRRT	9846900	16495000		18484000	14200000		0.546	1.047		0.7965	0.652533
Q9BXP5	526	K	Serrate RNA effector molecule homolog	SRRT		6891000	7032000		4380600	5846500		1.522	1.217	1.3695	0.301794
Q9UQ35	1165	K	Serine/arginine repetitive matrix protein 2	SRRM2	5529300			7834100			0.761			0.761
P49458	52	K	Signal recognition particle 9 kDa protein	SRP9	20904000	18952000	25499000	16095000	12135000	11861000	1.742	1.336	1.547	1.54167	0.04519
O76094	42	K	Signal recognition particle subunit SRP72	SRP72			32465000			25759000			1.266	1.266
O76094	283	K	Signal recognition particle subunit SRP72	SRP72			1926100			2208100			0.857	0.857
P61011	311	K	Signal recognition particle 54 kDa protein	SRP54	11929000	13225000	12582000	14824000	15660000	14939000	0.862	0.877	0.897	0.878667	0.0116726
P37108	55	K	Signal recognition particle 14 kDa protein	SRP14		8190400			5000900			1.516		1.516
P37108	74	K	Signal recognition particle 14 kDa protein	SRP14		11984000			7647500			1.639		1.639
Q8WXA9	478	K	Splicing regulatory glutamine/lysine-rich protein 1	SREK1		3652100	6347500		1675000	3151000		1.355	1.34	1.3475	0.0167986
P12931	354	K	Proto-oncogene tyrosine-protein kinase Src	SRC	7043300	9996200	6535600	4325600	9507200	5863500	1.385	1.117	0.989	1.16367	0.360723
Q13501	420	K	Sequestosome-1	SQSTM1		31527000			12170000			3.834		3.834
Q13501	141	K	Sequestosome-1	SQSTM1		8771600
Q13501	13	K	Sequestosome-1	SQSTM1		245020000			38646000			6.549		6.549
Q9Y6N5	409	K	Sulfide:quinone oxidoreductase, mitochondrial	SQOR	19605000		10702000	7125300		10288000	1.628		1.991	1.8095	0.151192
O15269	210	K	Serine palmitoyltransferase 1	SPTLC1			12891000			10222000			1.077	1.077
Q01082	1485	K	Spectrin beta chain, non-erythrocytic 1	SPTBN1	29689000	10024000	26217000	27147000	11914000	42677000	0.945	0.898	0.877	0.906667	0.0675851
Q01082	1011	K	Spectrin beta chain, non-erythrocytic 1	SPTBN1	21729000	4929200	8720700	22356000	6802800	10747000	0.995	0.757	0.845	0.865667	0.261626
Q01082	558	K	Spectrin beta chain, non-erythrocytic 1	SPTBN1			7891000			11072000			0.607	0.607
Q01082	401	K	Spectrin beta chain, non-erythrocytic 1	SPTBN1		3597700			4211000			1.109		1.109
Q01082	668	K	Spectrin beta chain, non-erythrocytic 1	SPTBN1	10205000			11778000			0.841			0.841
Q01082	1878	K	Spectrin beta chain, non-erythrocytic 1	SPTBN1	64750000	60235000	35498000	66266000	65388000	44855000	0.945	0.914	0.79	0.883	0.19916
Q01082	1678	K	Spectrin beta chain, non-erythrocytic 1	SPTBN1	24769000	24896000	37101000	26182000	27646000	45052000	0.936	0.902	0.813	0.883667	0.135831
Q01082	1332	K	Spectrin beta chain, non-erythrocytic 1	SPTBN1			10245000			10774000			0.781	0.781
Q01082	124	K	Spectrin beta chain, non-erythrocytic 1	SPTBN1		107120000			81986000			1.262		1.262
Q01082	1684	K	Spectrin beta chain, non-erythrocytic 1	SPTBN1	25699000	15601000	33804000	27428000	33921000	39588000	0.917	0.979	1.062	0.986	0.788614
Q01082	832	K	Spectrin beta chain, non-erythrocytic 1	SPTBN1
Q01082	419	K	Spectrin beta chain, non-erythrocytic 1	SPTBN1		13851000	8020500		14044000	9942000		0.751	0.813	0.782	0.142334
Q01082	1991	K	Spectrin beta chain, non-erythrocytic 1	SPTBN1		11002000			23103000			0.562		0.562
Q01082	1815	K	Spectrin beta chain, non-erythrocytic 1	SPTBN1	26282000	23174000	15494000	31347000	26864000	16892000	0.745	0.777	0.874	0.798667	0.0604544
Q01082	2064	K	Spectrin beta chain, non-erythrocytic 1	SPTBN1	4052000			5503800			0.737			0.737
Q13813	646	K	Spectrin alpha chain, non-erythrocytic 1	SPTAN1	330100000	149550000	257650000	396970000	177850000	296370000	0.868	0.856	0.797	0.840333	0.0326838
Q13813	30	K	Spectrin alpha chain, non-erythrocytic 1	SPTAN1	35600000	34990000		52511000	34566000		0.965	0.97		0.9675	0.07012
Q13813	1492	K	Spectrin alpha chain, non-erythrocytic 1	SPTAN1	19045000	7717600	28916000	23982000	11690000	36705000	0.891	0.731	0.883	0.835	0.14482
Q13813	670	K	Spectrin alpha chain, non-erythrocytic 1	SPTAN1	6208100	10676000		5542700	11465000		1.266	1.105		1.1855	0.331247
Q13813	1334	K	Spectrin alpha chain, non-erythrocytic 1	SPTAN1			5353400			5721700			0.224	0.224
Q13813	803	K	Spectrin alpha chain, non-erythrocytic 1	SPTAN1	14957000	19644000	16572000	16436000	20340000	16085000	0.873	0.992	0.995	0.953333	0.446499
Q13813	241	K	Spectrin alpha chain, non-erythrocytic 1	SPTAN1	11763000	7993400		18113000	10115000		0.837	0.935		0.886	0.361875
Q13813	613	K	Spectrin alpha chain, non-erythrocytic 1	SPTAN1	4430900			5791100			0.457			0.457
Q13813	1580	K	Spectrin alpha chain, non-erythrocytic 1	SPTAN1			5635200			7309000			1.103	1.103
Q13813	39	K	Spectrin alpha chain, non-erythrocytic 1	SPTAN1	5761400		6558500	6609700		6953100	0.909		0.946	0.9275	0.227762
Q13813	407	K	Spectrin alpha chain, non-erythrocytic 1	SPTAN1	20664000	26507000	39833000	24906000	27860000	47106000	0.767	1.025	0.896	0.896	0.372978
Q13813	2195	K	Spectrin alpha chain, non-erythrocytic 1	SPTAN1	7093700		6479400	7249500		7429500	0.978		0.933	0.9555	0.400307
Q13813	2052	K	Spectrin alpha chain, non-erythrocytic 1	SPTAN1		10626000	8530000		11986000	8136100		0.936	0.941	0.9385	0.0377384
Q13813	1288	K	Spectrin alpha chain, non-erythrocytic 1	SPTAN1	24607000	9743100		38464000	15128000		0.93	0.899		0.9145	0.166566
Q13813	909	K	Spectrin alpha chain, non-erythrocytic 1	SPTAN1	7616300			7459200			1.18			1.18
Q13813	1630	K	Spectrin alpha chain, non-erythrocytic 1	SPTAN1	6800000			5325500			1.38			1.38
Q13813	514	K	Spectrin alpha chain, non-erythrocytic 1	SPTAN1	7155400	15226000	33026000	6079100	18572000	32538000	0.891	0.966	1.012	0.956333	0.418765
Q13813	274	K	Spectrin alpha chain, non-erythrocytic 1	SPTAN1	35288000	15023000	36905000	40142000	18424000	46742000	0.847	0.896	0.84	0.861	0.0262945
Q13813	1246	K	Spectrin alpha chain, non-erythrocytic 1	SPTAN1	4738000		5663500	5946500		6983800	0.686		0.884	0.785	0.395997
Q13813	1838	K	Spectrin alpha chain, non-erythrocytic 1	SPTAN1	48672000	52443000	47034000	59037000	60449000	55580000	0.82	0.914	0.858	0.864	0.0622509
Q13813	1369	K	Spectrin alpha chain, non-erythrocytic 1	SPTAN1			8739600			10318000			0.886	0.886
Q13813	1781	K	Spectrin alpha chain, non-erythrocytic 1	SPTAN1			3540600			7113400			0.496	0.496
Q13813	846	K	Spectrin alpha chain, non-erythrocytic 1	SPTAN1	54758000	46561000	18409000	67644000	45749000	28650000	1.087	1.002	0.71	0.933	0.645593
Q13813	2000	K	Spectrin alpha chain, non-erythrocytic 1	SPTAN1	10230000			13739000			0.8			0.8
P61009	121	K	Signal peptidase complex subunit 3	SPCS3	6149800	7010200		5832000	7051700		1.047	0.872		0.9595	0.784552
Q15005	50	K	Signal peptidase complex subunit 2	SPCS2	24834000	10795000		19277000	10890000		1.461	1.044		1.2525	0.537611
Q9NUQ6	333	K	SPATS2-like protein	SPATS2L		7611800	7641800		3730100	4177300		1.161	1.387	1.274	0.309248
Q00796	339	K	Sorbitol dehydrogenase	SORD	31481000	39883000	44663000	13750000	21130000	19132000	2.439	2.222	2.24	2.30033	0.0019189
P00441	129	K	Superoxide dismutase [Cu-Zn]	SOD1	217210000	100280000	144540000	162660000	70917000	105920000	1.387	1.355	1.361	1.36767	0.000783449
P00441	4	K	Superoxide dismutase [Cu-Zn]	SOD1		28717000	26071000		19642000	20784000		1.49	1.313	1.4015	0.165804
P00441	10	K	Superoxide dismutase [Cu-Zn]	SOD1	33069000			26531000			1.643			1.643
P00441	76	K	Superoxide dismutase [Cu-Zn]	SOD1			6966400			8267000			0.798	0.798
P00441	123	K	Superoxide dismutase [Cu-Zn]	SOD1	81600000	40855000	448990000	66308000	30355000	317970000	1.315	1.301	1.622	1.41267	0.0607699
P00441	31	K	Superoxide dismutase [Cu-Zn]	SOD1	12380000			9182200			1.583			1.583
P35610	120	K	Sterol O-acyltransferase 1	SOAT1		20045000			11088000			1.381		1.381
Q9UNH7	239	K	Sorting nexin-6	SNX6			1847600			2172800			1.054	1.054
Q9Y5X3	324	K	Sorting nexin-5	SNX5	7415600	5613000	10181000	5733700	5777900	6765300	1.538	1.334	1.479	1.45033	0.0191718
O60493	61	K	Sorting nexin-3	SNX3		31698000			39145000			1.043		1.043
O60749	487	K	Sorting nexin-2	SNX2	7049800		4128200	9310100		4753300	0.939		0.704	0.8215	0.494907
O60749	404	K	Sorting nexin-2	SNX2		14542000			10455000			1.259		1.259
P55769	33	K	NHP2-like protein 1	SNU13		13813000			9911300			1.602		1.602
P63162	8	K	Small nuclear ribonucleoprotein-associated protein N	SNRPN	17983000			14620000			1.167			1.167
P63162	32	K	Small nuclear ribonucleoprotein-associated protein N	SNRPN		34453000			104370000			0.365		0.365
P62304	12	K	Small nuclear ribonucleoprotein E	SNRPE	8507800			6930100			1.403			1.403
P08579	85	K	U2 small nuclear ribonucleoprotein B''	SNRPB2		6722400			5362200			1.175		1.175
P08579	93	K	U2 small nuclear ribonucleoprotein B''	SNRPB2	5405100		4952000	3991000		4691500	1.093		1.024	1.0585	0.436746
P09661	149	K	U2 small nuclear ribonucleoprotein A'	SNRPA1	15607000		15720000	13737000		16196000	1.209		0.944	1.0765	0.770087
P09661	172	K	U2 small nuclear ribonucleoprotein A'	SNRPA1	10408000	12136000	8624000	8668400	10479000	7372100	1.294	1.222	1.26	1.25867	0.00768255
P09012	88	K	U1 small nuclear ribonucleoprotein A	SNRPA	26216000	9887300	15101000	24305000	9911900	10337000	1.074	0.994	1.297	1.12167	0.378841
P09012	98	K	U1 small nuclear ribonucleoprotein A	SNRPA	11683000	19153000	34682000	9130000	15230000	30233000	1.131	0.945	1.229	1.10167	0.439464
P08621	118	K	U1 small nuclear ribonucleoprotein 70 kDa	SNRNP70			6674300			7090100			0.889	0.889
P08621	162	K	U1 small nuclear ribonucleoprotein 70 kDa	SNRNP70		6055500			7042300			1.047		1.047
Q7KZF4	886	K	Staphylococcal nuclease domain-containing protein 1	SND1	4683000			4115800			1.143			1.143
Q7KZF4	157	K	Staphylococcal nuclease domain-containing protein 1	SND1			5911800			5493000			0.997	0.997
Q7KZF4	339	K	Staphylococcal nuclease domain-containing protein 1	SND1	8959500		11124000	8071000		14205000	1.103		0.973	1.038	0.75862
O76070	34	K	Gamma-synuclein	SNCG		7151500			3627600			3.317		3.317
O76070	115	K	Gamma-synuclein	SNCG	23385000	9410200	14881000	5937200	2868600	3614800	4.153	4.234	5.024	4.47033	0.0024519
O76070	12	K	Gamma-synuclein	SNCG	54975000			6701400			7.75			7.75
Q2TAY7	19	K	WD40 repeat-containing protein SMU1	SMU1	17750000			17789000			0.693			0.693
P52788	186	K	Spermine synthase	SMS
Q9NTJ3	387	K	Structural maintenance of chromosomes protein 4	SMC4	29107000			20733000			1.212			1.212
Q9UQE7	285	K	Structural maintenance of chromosomes protein 3	SMC3	7759700			7852500			1.462			1.462
Q9UQE7	427	K	Structural maintenance of chromosomes protein 3	SMC3	19757000	18048000	15893000	14967000	14362000	12288000	1.302	1.408	1.343	1.351	0.00850232
Q9UQE7	288	K	Structural maintenance of chromosomes protein 3	SMC3	14887000		8132800	8702200		5194100	1.371		1.312	1.3415	0.0672051
Q9UQE7	388	K	Structural maintenance of chromosomes protein 3	SMC3		5653100			3266500			1.539		1.539
Q14683	240	K	Structural maintenance of chromosomes protein 1A	SMC1A		10471000			8256200			1.439		1.439
Q14683	723	K	Structural maintenance of chromosomes protein 1A	SMC1A		8642000	8352500		4921000	6042900		1.627	1.416	1.5215	0.147165
Q14683	287	K	Structural maintenance of chromosomes protein 1A	SMC1A		7091600	5426600		6302100	5613600		1.574	1.066	1.32	0.520007
Q969G3	305	K	SWI/SNF-related matrix-associated actin-dependent regulator of chromatin subfamily E member 1	SMARCE1	3788100	5145400		4423600	4668200		1.123	1.05		1.0865	0.333074
Q92922	925	K	SWI/SNF complex subunit SMARCC1	SMARCC1		4121300			3403700			1.32		1.32
O60264	819	K	SWI/SNF-related matrix-associated actin-dependent regulator of chromatin subfamily A member 5	SMARCA5	6635300			5012200			1.384			1.384
O60264	929	K	SWI/SNF-related matrix-associated actin-dependent regulator of chromatin subfamily A member 5	SMARCA5	14262000		17043000	10475000		12033000	1.261		1.495	1.378	0.231009
O60264	834	K	SWI/SNF-related matrix-associated actin-dependent regulator of chromatin subfamily A member 5	SMARCA5		17245000	20845000		13528000	16747000		1.128	1.241	1.1845	0.243007
P51531	463	K	Probable global transcription activator SNF2L2	SMARCA2			3774700			4988900			0.863	0.863
Q9H2G2	819	K	STE20-like serine/threonine-protein kinase	SLK		7526600	6549100		8191400	4893200		1.311	1.41	1.3605	0.105699
O14745	69	K	Na(+)/H(+) exchange regulatory cofactor NHE-RF1	SLC9A3R1	13665000	12382000		8823900	6822400		1.542	1.597		1.5695	0.0349767
O14745	240	K	Na(+)/H(+) exchange regulatory cofactor NHE-RF1	SLC9A3R1	22538000	27779000	16432000	13684000	17021000	12215000	1.966	1.508	1.376	1.61667	0.070062
Q01650	19	K	Large neutral amino acids transporter small subunit 1	SLC7A5	31073000	45580000	29807000	45235000	51092000	32640000	0.718	0.728	0.905	0.783667	0.112896
Q9UPY5	483	K	Cystine/glutamate transporter	SLC7A11	19872000	7561000	15153000	16249000	7109700	11545000	1.36	1.293	1.755	1.46933	0.0833206
P08195	147	K	4F2 cell-surface antigen heavy chain	SLC3A2			17553000			16922000			1.039	1.039
P08195	257	K	4F2 cell-surface antigen heavy chain	SLC3A2	27672000			23805000			1.14			1.14
P08195	255	K	4F2 cell-surface antigen heavy chain	SLC3A2	27672000	13836000	10343000	28635000	13616000	8952700	1.068	1.01	1.059	1.04567	0.172491
P08195	166	K	4F2 cell-surface antigen heavy chain	SLC3A2	54574000	71250000		60998000	74205000		0.987	1.039		1.013	0.787546
P12236	92	K	ADP/ATP translocase 3	SLC25A6	213850000	217910000	161830000	176690000	163080000	120510000	1.254	1.26	1.158	1.224	0.0266224
P12236	268	K	ADP/ATP translocase 3	SLC25A6	94215000			85426000			1.168			1.168
P12236	96	K	ADP/ATP translocase 3	SLC25A6			229830000			191020000			1.258	1.258
P12236	147	K	ADP/ATP translocase 3	SLC25A6	65410000	41723000	41768000	60944000	45027000	42402000	1.077	1.088	1.012	1.059	0.176929
P12236	43	K	ADP/ATP translocase 3	SLC25A6	96479000	11030000	5738500	102880000	10149000	6406100	0.986	1.033	1.012	1.01033	0.602847
P12236	63	K	ADP/ATP translocase 3	SLC25A6	223260000	165200000	13330000	175570000	125420000	12736000	1.168	1.267	1.014	1.14967	0.231721
P12236	272	K	ADP/ATP translocase 3	SLC25A6	215970000	62800000	133690000	169730000	59816000	93737000	1.275	1.145	1.261	1.227	0.039784
P12236	105	K	ADP/ATP translocase 3	SLC25A6	42488000	48418000	30949000	40663000	57111000	35653000	1.024	0.905	0.987	0.972	0.575592
P05141	105	K	ADP/ATP translocase 2	SLC25A5		107120000	110450000		81986000	86082000		1.262	1.393	1.3275	0.154504
P05141	163	K	ADP/ATP translocase 2	SLC25A5			57480000			40074000			1.383	1.383
P05141	43	K	ADP/ATP translocase 2	SLC25A5	354830000	266920000	262730000	262420000	230470000	242640000	1.306	1.21	1.136	1.21733	0.0585297
P05141	96	K	ADP/ATP translocase 2	SLC25A5		48741000			37692000			0.98		0.98
P05141	166	K	ADP/ATP translocase 2	SLC25A5	492090000	325410000	366570000	405160000	262270000	300730000	1.211	1.229	1.23	1.22333	0.000943725
Q00325	214	K	Phosphate carrier protein, mitochondrial	SLC25A3		20131000			7458200			2.826		2.826
Q00325	218	K	Phosphate carrier protein, mitochondrial	SLC25A3	82027000	36118000	41114000	39815000	20352000	22136000	2.02	2.366	2.098	2.16133	0.00572041
Q00325	247	K	Phosphate carrier protein, mitochondrial	SLC25A3	54731000	59590000	36543000	17363000	33178000	20526000	3.283	2.316	2.04	2.54633	0.0344771
Q00325	295	K	Phosphate carrier protein, mitochondrial	SLC25A3	29892000	34474000	27476000	17864000	20529000	16453000	1.827	1.617	1.639	1.69433	0.00800673
Q00325	313	K	Phosphate carrier protein, mitochondrial	SLC25A3	44910000	26653000	15200000	22734000	13762000	11261000	2.562	1.952	2.018	2.17733	0.0180284
Q00325	209	K	Phosphate carrier protein, mitochondrial	SLC25A3	180300000	127340000	305500000	96941000	66762000	173030000	1.81	1.935	1.783	1.84267	0.00253376
Q9H936	188	K	Mitochondrial glutamate carrier 1	SLC25A22
Q9UJS0	5	K	Calcium-binding mitochondrial carrier protein Aralar2	SLC25A13	11698000	16576000		8769900	15212000		1.495	1.339		1.417	0.140622
P53007	277	K	Tricarboxylate transport protein, mitochondrial	SLC25A1	21739000	11210000	22181000	21086000	7768300	22909000	1.389	1.804	1.618	1.60367	0.0373983
Q15758	537	K	Neutral amino acid transporter B(0)	SLC1A5			5146100			5176600			1.295	1.295
P34897	469	K	Serine hydroxymethyltransferase, mitochondrial	SHMT2	118590000	22722000	30151000		22008000	27251000		0.6	1.1	0.85	0.712656
P34897	389	K	Serine hydroxymethyltransferase, mitochondrial	SHMT2			20058000			14534000			1.308	1.308
P34897	474	K	Serine hydroxymethyltransferase, mitochondrial	SHMT2	51353000	39387000	61653000	67975000	32974000	50353000	1.138	1.192	1.143	1.15767	0.0149831
P34897	280	K	Serine hydroxymethyltransferase, mitochondrial	SHMT2	126540000	43518000	51741000	94815000	30326000	50522000	1.269	1.18	1.025	1.158	0.203908
P34897	464	K	Serine hydroxymethyltransferase, mitochondrial	SHMT2	26853000	21058000	47686000	25531000	16620000	37985000	0.967	1.173	1.21	1.11667	0.344087
Q99961	20	K	Endophilin-A2	SH3GL1		2813800			6674500			0.73		0.73
O75368	37	K	SH3 domain-binding glutamic acid-rich-like protein	SH3BGRL			13751000			7735900			1.829	1.829
O43765	200	K	Small glutamine-rich tetratricopeptide repeat-containing protein alpha	SGTA	9169200		7806200	12275000		11479000	0.719		0.704	0.7115	0.0278603
P23246	271	K	Splicing factor, proline- and glutamine-rich	SFPQ	41029000	47783000	38387000	31154000	41254000	30285000	1.183	1.238	1.164	1.195	0.0157671
P23246	472	K	Splicing factor, proline- and glutamine-rich	SFPQ
P23246	413	K	Splicing factor, proline- and glutamine-rich	SFPQ	86319000	79942000		56249000	52534000		1.252	1.338		1.295	0.114675
P23246	518	K	Splicing factor, proline- and glutamine-rich	SFPQ		63957000	73414000		51720000	56915000		1.337	1.276	1.3065	0.0783116
P23246	502	K	Splicing factor, proline- and glutamine-rich	SFPQ		8505100			6775000			0.919		0.919
P23246	332	K	Splicing factor, proline- and glutamine-rich	SFPQ			11165000			11571000			0.931	0.931
P23246	495	K	Splicing factor, proline- and glutamine-rich	SFPQ	13878000	13009000	26290000	14575000	44953000	53968000	1.689	0.38	0.803	0.957333	0.715967
P23246	516	K	Splicing factor, proline- and glutamine-rich	SFPQ	35843000	92700000	71273000	18095000	77643000	43007000	1.275	1.446	1.392	1.371	0.0204593
P23246	349	K	Splicing factor, proline- and glutamine-rich	SFPQ	20938000			13471000			1.945			1.945
P31947	77	K	14-3-3 protein sigma	SFN	36915000	68889000	34336000	28906000	54679000	29585000	1.266	1.265	1.314	1.28167	0.0038121
P31947	32	K	14-3-3 protein sigma	SFN	47301000		55064000	45593000		54803000	1.02		1.019	1.0195	0.0228539
P31947	68	K	14-3-3 protein sigma	SFN	15074000	21376000	14575000	12782000	20546000	13401000	1.339	1.061	1.044	1.148	0.313704
P31947	27	K	14-3-3 protein sigma	SFN	14658000		12264000	9707600		9366400	1.461		1.055	1.258	0.519794
P31947	140	K	14-3-3 protein sigma	SFN	58961000	39645000	90431000	53333000	36557000	78552000	1.173	1.098	1.114	1.12833	0.0392203
P31947	49	K	14-3-3 protein sigma	SFN	23133000	35089000		23121000	31758000		1.085	1.105		1.095	0.090036
Q15393	965	K	Splicing factor 3B subunit 3	SF3B3			10300000			7433900			1.132	1.132
Q13435	275	K	Splicing factor 3B subunit 2	SF3B2		5088800			4721100			1.021		1.021
Q13435	560	K	Splicing factor 3B subunit 2	SF3B2
Q13435	543	K	Splicing factor 3B subunit 2	SF3B2		16733000			14501000			1.401		1.401
O75533	163	K	Splicing factor 3B subunit 1	SF3B1			5190600			3711000			1.275	1.275
Q12874	64	K	Splicing factor 3A subunit 3	SF3A3		13612000			10911000			1.162		1.162
Q15637	169	K	Splicing factor 1	SF1	3651500			3075300			1.288			1.288
Q01105	132	K	Protein SET	SET		15468000	20112000		12435000	21358000		1.261	1.192	1.2265	0.12277
Q01105	68	K	Protein SET	SET	32316000	11685000	28510000	24123000	6759900	28838000	1.123	1.586	1.427	1.37867	0.130805
Q01105	177	K	Protein SET	SET		18192000			11021000			1.21		1.21
Q01105	83	K	Protein SET	SET	73176000			63980000			1.245			1.245
Q01105	150	K	Protein SET	SET	8216300			5588600			1.369			1.369
Q01105	167	K	Protein SET	SET	62778000	35869000	104180000	45170000	27961000	84363000	1.301	1.356	1.391	1.34933	0.00630402
Q01105	154	K	Protein SET	SET	272160000	81279000	143460000	156580000	56563000	80315000	1.542	1.393	1.94	1.625	0.0581185
P50454	334	K	Serpin H1	SERPINH1	39353000		37939000	30848000		26644000	1.55		1.443	1.4965	0.0795851
P50454	190	K	Serpin H1	SERPINH1	9134400	55682000	27683000	11167000	18319000	16817000	1.784	2.35	1.933	2.02233	0.0200294
P50454	283	K	Serpin H1	SERPINH1	16725000	14915000		10817000	10671000		1.384	1.563		1.4735	0.139638
P50454	217	K	Serpin H1	SERPINH1	15685000	9483900	8953800	11959000	6136000	6851800	1.283	1.48	1.216	1.32633	0.0603422
P50454	380	K	Serpin H1	SERPINH1		9881900			7091600			1.594		1.594
P50454	308	K	Serpin H1	SERPINH1	40907000	15143000	18006000	21450000	10619000	6669300	1.61	1.74	1.845	1.73167	0.00770044
P30740	79	K	Leukocyte elastase inhibitor	SERPINB1			9829300			9426800			0.938	0.938
P30740	213	K	Leukocyte elastase inhibitor	SERPINB1			9365600			20193000			0.424	0.424
P30740	177	K	Leukocyte elastase inhibitor	SERPINB1	4161600			4385600			0.86			0.86
Q8NC51	32	K	Plasminogen activator inhibitor 1 RNA-binding protein	SERBP1			12307000			8856600			1.451	1.451
Q8NC51	211	K	Plasminogen activator inhibitor 1 RNA-binding protein	SERBP1			10791000			8553500			1.706	1.706
Q8NC51	122	K	Plasminogen activator inhibitor 1 RNA-binding protein	SERBP1	79823000	72303000	18381000	52397000	51185000	11934000	1.667	1.494	1.646	1.60233	0.00802388
Q8NC51	303	K	Plasminogen activator inhibitor 1 RNA-binding protein	SERBP1	7513000			5428000			1.674			1.674
Q8NC51	320	K	Plasminogen activator inhibitor 1 RNA-binding protein	SERBP1	7741200		7745800	4382400		5312700	1.584		1.599	1.5915	0.00913024
Q8NC51	299	K	Plasminogen activator inhibitor 1 RNA-binding protein	SERBP1	79680000		32313000	58259000		23320000	1.428		1.234	1.331	0.222513
Q9UHD8	352	K	Septin-9	SEPT9	17194000		30430000	11124000		23746000	1.721		1.252	1.4865	0.337515
Q9UHD8	445	K	Septin-9	SEPT9			21659000			16850000			1.242	1.242
Q9UHD8	320	K	Septin-9	SEPT9		33618000	17534000		34089000	17064000		1.239	1.098	1.1685	0.322608
Q9UHD8	490	K	Septin-9	SEPT9			24789000			13872000			1.505	1.505
Q16181	373	K	Septin-7	SEPT7			21977000			17566000			1.41	1.41
Q16181	395	K	Septin-7	SEPT7	16286000	6461400	7561300	11244000	5271200	5882300	1.475	1.295	1.314	1.36133	0.0259724
Q16181	208	K	Septin-7	SEPT7	6223400			4120900			1.333			1.333
Q15019	174	K	Septin-2	SEPT2	16899000			11430000			1.276			1.276
Q15019	325	K	Septin-2	SEPT2	35385000		64208000	147590000		183190000	0.177		0.322	0.2495	0.182858
Q15019	190	K	Septin-2	SEPT2	8087600		5531400	7396200		6470100	1.074		0.931	1.0025	0.999666
Q15019	318	K	Septin-2	SEPT2	52674000	76647000	50934000	41536000	49281000	44547000	1.305	1.295	1.284	1.29467	0.000493413
Q15019	74	K	Septin-2	SEPT2	50394000	26826000	83333000	35449000	15044000	43205000	2.559	1.975	2.041	2.19167	0.0160415
Q9NVA2	366	K	Septin-11	SEPT11	20868000	11334000	14727000	9282500	11782000	17735000	1.093	1.069	0.942	1.03467	0.629746
Q9NVA2	357	K	Septin-11	SEPT11			5207300			4865000			1.09	1.09
Q9NVA2	352	K	Septin-11	SEPT11	13223000			11239000			1.024			1.024
Q9C0D9	247	K	Ethanolaminephosphotransferase 1	SELENOI	14456000			5790400			2.784			2.784
P60059	16	K	Protein transport protein Sec61 subunit gamma	SEC61G		10080000			8070500			1.231		1.231
Q9H9S3	107	K	Protein transport protein Sec61 subunit alpha isoform 2	SEC61A2	31166000	46388000	28414000	27865000	40226000	24072000	1.058	1.163	0.95	1.057	0.542827
P55735	38	K	Protein SEC13 homolog	SEC13		22052000			17168000			1.508		1.508
P0C7V7	101	K	Putative signal peptidase complex catalytic subunit SEC11B	SEC11B		7975300	6376400		8775400	6251800		0.934	1.001	0.9675	0.616916
P21912	123	K	Succinate dehydrogenase [ubiquinone] iron-sulfur subunit, mitochondrial	SDHB
P31040	550	K	Succinate dehydrogenase [ubiquinone] flavoprotein subunit, mitochondrial	SDHA		10606000			7627200			1.288		1.288
P31040	335	K	Succinate dehydrogenase [ubiquinone] flavoprotein subunit, mitochondrial	SDHA			32017000			36294000			0.803	0.803
O00560	11	K	Syntenin-1	SDCBP		10451000	4529200		4366000	4152600		1.806	1.374	1.59	0.25606
O00560	119	K	Syntenin-1	SDCBP	15699000	22931000	27994000	11825000	18040000	25684000	1.368	1.481	1.099	1.316	0.134614
P22307	438	K	Non-specific lipid-transfer protein	SCP2	96611000	46461000	48135000	85841000	46203000	50376000	1.017	0.83	0.981	0.942667	0.498253
Q9UIL1	122	K	Short coiled-coil protein	SCOC		4165700			4244500			1.395		1.395
Q14108	129	K	Lysosome membrane protein 2	SCARB2	24232000	39879000	37225000	20414000	38548000	30066000	1.265	1.124	1.295	1.228	0.0630622
Q99590	1090	K	Protein SCAF11	SCAF11	1875600			1025200			1.605			1.605
Q15020	361	K	Squamous cell carcinoma antigen recognized by T-cells 3	SART3
P49591	28	K	Serine--tRNA ligase, cytoplasmic	SARS			18954000			15364000			1.101	1.101
P82979	119	K	SAP domain-containing ribonucleoprotein	SARNP			4251100			3592600			1.508	1.508
P82979	10	K	SAP domain-containing ribonucleoprotein	SARNP	23313000	24572000		32071000	35800000		0.848	0.961		0.9045	0.453788
Q9Y6B6	46	K	GTP-binding protein SAR1b	SAR1B	7864200		8959900	9334700		6356800	1.251		1.458	1.3545	0.220161
Q15424	607	K	Scaffold attachment factor B1	SAFB	6001600	10393000		4108600	9032800		1.18	1.129		1.1545	0.13654
Q15424	54	K	Scaffold attachment factor B1	SAFB		5419800	7213900		6580500	6277900		0.901	0.946	0.9235	0.259293
Q15424	475	K	Scaffold attachment factor B1	SAFB		8724300			9535900			1.126		1.126
Q15424	392	K	Scaffold attachment factor B1	SAFB		998570			1272600			0.834		0.834
Q15424	436	K	Scaffold attachment factor B1	SAFB	1311000			1285200			1.041			1.041
Q9UBE0	183	K	SUMO-activating enzyme subunit 1	SAE1	4284700			4810300			1.097			1.097
Q9UBE0	45	K	SUMO-activating enzyme subunit 1	SAE1		9989200	10863000		8664600	13680000		0.969	0.862	0.9155	0.473269
P25815	56	K	Protein S100-P	S100P	40576000	15049000	15793000	48915000	17210000	16942000	0.802	0.821	0.825	0.816	0.00275036
P25815	51	K	Protein S100-P	S100P	22296000		20179000	29591000		27684000	0.758		0.697	0.7275	0.117048
P25815	34	K	Protein S100-P	S100P	115910000	36453000	39389000	136820000	40781000	43839000	0.842	0.815	0.945	0.867333	0.119595
P25815	30	K	Protein S100-P	S100P	52252000			62337000			0.85			0.85
P25815	39	K	Protein S100-P	S100P	325370000	353380000	607970000	326300000	391300000	659160000	0.891	0.926	0.934	0.917	0.0393085
P25815	49	K	Protein S100-P	S100P	194350000	334850000	246830000	125950000	339170000	244890000	1.047	1.157	0.991	1.065	0.387067
P25815	91	K	Protein S100-P	S100P	162610000	174300000	178400000	189080000	200380000	211680000	0.843	0.879	0.887	0.869667	0.0183045
P06703	47	K	Protein S100-A6	S100A6	1146500000	729890000	1644000000	2011200000	1416000000	3059100000	0.585	0.552	0.551	0.562667	0.00174687
P06703	26	K	Protein S100-A6	S100A6		1655400			3223000			0.537		0.537
P06703	35	K	Protein S100-A6	S100A6	688160			1793000			0.372			0.372
P06703	40	K	Protein S100-A6	S100A6	293920000	244410000	255420000	556870000	470040000	493580000	0.529	0.532	0.523	0.528	9.25735e-05
P26447	35	K	Protein S100-A4	S100A4	1100400000	1592000000	1119900000	1080500000	1622700000	1048000000	1.071	1.021	1.029	1.04033	0.162435
P26447	22	K	Protein S100-A4	S100A4	162260000	200050000	97573000	140260000	192260000	87316000	1.092	0.601	1.082	0.925	0.683617
P26447	31	K	Protein S100-A4	S100A4	2878100000	1581000000	1827200000	2866000000	1625700000	1946100000	1.004	0.977	0.964	0.981667	0.331028
P26447	57	K	Protein S100-A4	S100A4	612690000	308610000	470070000	628140000	256230000	448040000	1.061	1.013	1.088	1.054	0.178716
P26447	18	K	Protein S100-A4	S100A4	201300000	187440000	419860000	216030000	184120000	429390000	0.975	1.011	1.011	0.999	0.945338
P26447	48	K	Protein S100-A4	S100A4	615130000	405370000	409720000	581190000	388200000	367770000	1.072	1.119	1.203	1.13133	0.0972876
P26447	7	K	Protein S100-A4	S100A4	145030000	33861000	112760000	142550000	35382000	115460000	0.945	1.029	1.106	1.02667	0.705637
P31949	55	K	Protein S100-A11	S100A11	454410000	291660000	201990000	512370000	318550000	253710000	0.909	0.913	0.9	0.907333	0.00284153
P31949	27	K	Protein S100-A11	S100A11	130610000	102820000	155400000	173450000	127400000	205560000	0.81	0.808	0.81	0.809333	2.2761e-05
P60903	28	K	Protein S100-A10	S100A10	1035900000	830310000	586820000	802590000	638070000	492010000	1.317	1.338	1.191	1.282	0.0311132
P60903	23	K	Protein S100-A10	S100A10	1270100000	553810000	777210000	972260000	432540000	587050000	1.403	1.452	1.321	1.392	0.0103566
P60903	47	K	Protein S100-A10	S100A10	69055000	77587000	134350000	50242000	58172000	79565000	1.607	1.591	1.645	1.61433	0.00063924
P60903	57	K	Protein S100-A10	S100A10	463150000	532270000	388190000	347510000	398440000	280160000	1.36	1.34	1.338	1.346	0.000460077
P60903	54	K	Protein S100-A10	S100A10	451190000	305470000	439370000	308760000	209810000	302760000	1.416	1.477	1.554	1.48233	0.00695013
P60903	37	K	Protein S100-A10	S100A10	677240000	504990000	603440000	418870000	339170000	375920000	1.434	1.489	1.476	1.46633	0.00132174
Q9Y230	184	K	RuvB-like 2	RUVBL2
Q9Y230	365	K	RuvB-like 2	RUVBL2		18844000			10590000			1.676		1.676
Q9Y265	445	K	RuvB-like 1	RUVBL1		8555700			9055500			1.018		1.018
Q9NQC3	1066	K	Reticulon-4	RTN4	17248000	18956000	25000000	24845000	23079000	28234000	0.656	1.012	1.499	1.05567	0.996075
Q9NQC3	1058	K	Reticulon-4	RTN4	6788200	11668000		13989000	22224000		0.568	0.523		0.5455	0.0610346
Q9NQC3	1183	K	Reticulon-4	RTN4			10974000			12542000			0.703	0.703
Q9NQC3	1171	K	Reticulon-4	RTN4	25433000			56384000			0.515			0.515
Q9NQC3	1179	K	Reticulon-4	RTN4	13954000			22022000			0.703			0.703
O95197	998	K	Reticulon-3	RTN3	58113000	45616000	45305000	53959000	41343000	38740000	1.117	1.046	1.212	1.125	0.156331
Q92541	202	K	RNA polymerase-associated protein RTF1 homolog	RTF1		7391100			982050			3.193		3.193
Q9Y3I0	366	K	tRNA-splicing ligase RtcB homolog	RTCB	50337000	15549000	31679000	35839000	11012000	24693000	1.368	1.226	1.365	1.31967	0.0247927
O76021	254	K	Ribosomal L1 domain-containing protein 1	RSL1D1	6923700	9993000	11923000	9372200	14257000	13772000	0.727	0.826	0.997	0.85	0.267401
O76021	140	K	Ribosomal L1 domain-containing protein 1	RSL1D1
Q15050	20	K	Ribosome biogenesis regulatory protein homolog	RRS1	4309700		3516700	6514000		5003800	1.086		0.757	0.9215	0.766695
P23921	128	K	Ribonucleoside-diphosphate reductase large subunit	RRM1		8752400			12808000			0.529		0.529
P23921	376	K	Ribonucleoside-diphosphate reductase large subunit	RRM1	7383400	7167500	12214000	9014200	6884700	12694000	0.879	1.022	0.966	0.955667	0.472683
Q9P2E9	707	K	Ribosome-binding protein 1	RRBP1	31529000	19195000		24607000	11639000		1.564	1.718		1.641	0.0850348
Q9P2E9	858	K	Ribosome-binding protein 1	RRBP1			14947000			8181100			1.947	1.947
Q9P2E9	1221	K	Ribosome-binding protein 1	RRBP1	24161000			12258000			1.962			1.962
Q9P2E9	720	K	Ribosome-binding protein 1	RRBP1	10403000	11697000	6062100	6383600	7004500	5081400	1.668	2.153	1.597	1.806	0.0363399
Q9P2E9	841	K	Ribosome-binding protein 1	RRBP1	44299000		37457000	18926000		15372000	2.708		2.004	2.356	0.156996
Q9P2E9	779	K	Ribosome-binding protein 1	RRBP1	39723000		20780000	21594000		13746000	1.875		1.986	1.9305	0.0393349
Q9P2E9	1113	K	Ribosome-binding protein 1	RRBP1	69342000	82701000	55999000	39084000	50585000	27309000	2.316	2.08	2.056	2.15067	0.0036693
Q9P2E9	1014	K	Ribosome-binding protein 1	RRBP1		2592400			1115200			1.933		1.933
Q9P2E9	1185	K	Ribosome-binding protein 1	RRBP1			26491000			14707000			2.314	2.314
Q9P2E9	864	K	Ribosome-binding protein 1	RRBP1			66955000			72489000			0.692	0.692
Q9P2E9	1159	K	Ribosome-binding protein 1	RRBP1		81311000			42196000			1.84		1.84
P08865	57	K	40S ribosomal protein SA	RPSA	20945000	29850000	25090000	21449000	24544000	22992000	1.222	1.277	1.201	1.23333	0.0112196
P08865	11	K	40S ribosomal protein SA	RPSA	351030000	281790000	95260000	290270000	247350000	87385000	1.194	1.192	1.105	1.16367	0.0403884
P08865	212	K	40S ribosomal protein SA	RPSA	13886000	18347000	24205000	10235000	15123000	18036000	1.339	1.44	1.356	1.37833	0.00727579
P08865	52	K	40S ribosomal protein SA	RPSA		39430000	62776000		30855000	49337000		1.131	1.396	1.2635	0.367755
P46781	91	K	40S ribosomal protein S9	RPS9		7270100			8330200			0.952		0.952
P46781	66	K	40S ribosomal protein S9	RPS9	78994000	79188000	72884000	87237000	86776000	78379000	0.944	0.902	0.953	0.933	0.0787432
P46781	116	K	40S ribosomal protein S9	RPS9	51322000	51859000	47723000	62598000	65087000	54577000	0.778	0.858	0.871	0.835667	0.0529937
P46781	93	K	40S ribosomal protein S9	RPS9	83459000	75073000	89489000	90309000	76639000	106980000	0.844	0.891	0.92	0.885	0.0575943
P46781	52	K	40S ribosomal protein S9	RPS9	26504000	33034000		32761000	52140000		0.91	0.65		0.78	0.468701
P62241	139	K	40S ribosomal protein S8	RPS8	25056000	18958000	22767000	29033000	28453000	24309000	0.968	0.763	0.949	0.893333	0.332233
P62241	37	K	40S ribosomal protein S8	RPS8	10690000			4384400			1.02			1.02
P62241	157	K	40S ribosomal protein S8	RPS8	15232000		9777400	20512000		11233000	0.872		0.777	0.8245	0.252624
P62241	128	K	40S ribosomal protein S8	RPS8	31285000		28228000	31896000		25429000	0.99		0.976	0.983	0.337678
P62081	160	K	40S ribosomal protein S7	RPS7			6366500			4209600			1.345	1.345
P62081	74	K	40S ribosomal protein S7	RPS7		44379000	57679000		37118000	38378000		1.284	1.497	1.3905	0.204169
P62081	178	K	40S ribosomal protein S7	RPS7		176650000	229170000		150830000	196020000		1.196	1.23	1.213	0.0651535
P62753	203	K	40S ribosomal protein S6	RPS6	121570000	120880000	131370000	175170000	158680000	189760000	0.709	0.723	0.709	0.713667	0.000559369
P62753	79	K	40S ribosomal protein S6	RPS6			11957000			13689000			1.215	1.215
P62753	211	K	40S ribosomal protein S6	RPS6			12860000			20362000			0.514	0.514
P62753	149	K	40S ribosomal protein S6	RPS6	514660000	28066000	73338000	703650000	58313000	87315000	0.843	0.771	0.963	0.859	0.1871
P62701	211	K	40S ribosomal protein S4, X isoform	RPS4X		12045000			9568500			1.456		1.456
P62701	134	K	40S ribosomal protein S4, X isoform	RPS4X	12948000	34541000	70072000	9676400	31626000	76748000	1.087	1	1.098	1.06167	0.24564
P62701	16	K	40S ribosomal protein S4, X isoform	RPS4X	10578000	26258000	19681000	11816000	27555000	30061000	0.972	1.02	1.008	1	0.991658
P62701	106	K	40S ribosomal protein S4, X isoform	RPS4X	22495000	15202000		20090000	14948000		0.982	1.099		1.0405	0.715668
P61247	240	K	40S ribosomal protein S3a	RPS3A	54856000	22720000	42899000	55625000	17561000	39499000	1.088	1.158	1.042	1.096	0.136808
P61247	109	K	40S ribosomal protein S3a	RPS3A			4405300			5665700			0.875	0.875
P61247	249	K	40S ribosomal protein S3a	RPS3A		19975000	26134000		18526000	23198000		1.064	0.973	1.0185	0.829653
P61247	227	K	40S ribosomal protein S3a	RPS3A	26094000	46898000	30663000	32979000	45397000	27597000	0.822	0.985	1.027	0.944667	0.538931
P61247	85	K	40S ribosomal protein S3a	RPS3A	78845000			73469000			1.076			1.076
P61247	27	K	40S ribosomal protein S3a	RPS3A	50807000		35870000	42451000		31229000	0.889		1.105	0.997	0.963175
P61247	199	K	40S ribosomal protein S3a	RPS3A	28026000			33790000			0.805			0.805
P61247	144	K	40S ribosomal protein S3a	RPS3A		51350000	34251000		46088000	26582000		1.144	1.214	1.179	0.159378
P61247	195	K	40S ribosomal protein S3a	RPS3A	47412000	29050000	42722000	43890000	25818000	37547000	1.207	1.163	1.159	1.17633	0.00948131
P61247	63	K	40S ribosomal protein S3a	RPS3A	20176000			19308000			1.412			1.412
P61247	46	K	40S ribosomal protein S3a	RPS3A	23478000	33021000		24828000	30115000		0.999	1.111		1.055	0.61386
P61247	187	K	40S ribosomal protein S3a	RPS3A	43923000	28310000	29852000	34695000	20902000	25330000	1.208	1.233	1.133	1.19133	0.0305384
P23396	62	K	40S ribosomal protein S3	RPS3	84601000		143680000	70567000		130870000	1.262		1.157	1.2095	0.199783
P23396	7	K	40S ribosomal protein S3	RPS3	7381200			12070000			0.833			0.833
P23396	108	K	40S ribosomal protein S3	RPS3	44756000	74437000	49715000	36015000	62534000	39054000	1.198	1.192	1.21	1.2	0.000874414
P62273	48	K	40S ribosomal protein S29	RPS29	11077000	8768400	9983300	9937300	5851900	8365600	1.078	1.351	1.118	1.18233	0.198382
P62857	16	K	40S ribosomal protein S28	RPS28		95478000	81573000		73086000	63915000		1.303	1.286	1.2945	0.0228949
P62857	47	K	40S ribosomal protein S28	RPS28	58055000	83904000	46505000	43261000	53862000	36671000	1.351	1.494	1.262	1.369	0.0351565
P62979	63	K	Ubiquitin-40S ribosomal protein S27a	RPS27A	42968000	54456000	75753000	36095000	51341000	64001000	1.249	1.099	1.229	1.19233	0.071433
P62979	48	K	Ubiquitin-40S ribosomal protein S27a	RPS27A	3432000000	2104200000	2302300000	2960700000	2077300000	2085800000	1.155	0.995	1.178	1.10933	0.261957
P62979	6	K	Ubiquitin-40S ribosomal protein S27a	RPS27A	117470000	866770000	184600000	108110000	753460000	171050000	1.094	1.135	1.096	1.10833	0.0197733
P62979	11	K	Ubiquitin-40S ribosomal protein S27a	RPS27A	258920000	175580000	95386000	225560000	161550000	71832000	1.21	1.206	1.248	1.22133	0.00443452
P62979	33	K	Ubiquitin-40S ribosomal protein S27a	RPS27A	235390000	183920000	212590000	208400000	134990000	159170000	1.347	1.374	1.397	1.37267	0.00165638
P62979	27	K	Ubiquitin-40S ribosomal protein S27a	RPS27A	240810000	159460000	176710000	196920000	126320000	156800000	1.228	1.243	1.159	1.21	0.0187866
P62979	107	K	Ubiquitin-40S ribosomal protein S27a	RPS27A	17903000	13636000	7987900	14616000	11726000	8061300	0.889	1.102	0.922	0.971	0.717001
P42677	5	K	40S ribosomal protein S27	RPS27	59422000	111500000	98238000	38270000	65860000	64301000	1.574	1.664	1.605	1.61433	0.00173244
Q5JNZ5	82	K	Putative 40S ribosomal protein S26-like 1	RPS26P11	11610000	37515000	30712000	10062000	27395000	29602000	1.181	1.224	0.793	1.066	0.814368
P62851	43	K	40S ribosomal protein S25	RPS25	16804000	20562000	25180000	16207000	13901000	26400000	1.319	1.171	0.968	1.15267	0.348368
P62851	66	K	40S ribosomal protein S25	RPS25	80975000	41243000	19561000	63604000	32394000	13135000	1.232	1.262	1.296	1.26333	0.0058316
P62851	57	K	40S ribosomal protein S25	RPS25	62230000	48062000		61732000	49833000		0.971	0.979		0.975	0.143368
P62851	94	K	40S ribosomal protein S25	RPS25	100340000	98334000	109910000	93243000	104570000	149060000	1.136	1.001	0.671	0.936	0.688297
P62851	52	K	40S ribosomal protein S25	RPS25		17771000			15227000			0.933		0.933
P62266	135	K	40S ribosomal protein S23	RPS23		32454000			36830000			0.96		0.96
P62266	54	K	40S ribosomal protein S23	RPS23	55299000	77222000	78323000	52691000	71570000	77818000	1.02	0.961	1.001	0.994	0.796648
P62266	48	K	40S ribosomal protein S23	RPS23	96000000	163840000	96156000	85169000	158240000	93974000	1.171	1.088	1.041	1.1	0.154498
P63220	41	K	40S ribosomal protein S21	RPS21	27451000	22657000	21382000	16718000	18692000	20233000	1.489	1.445	1.195	1.37633	0.0648833
P63220	74	K	40S ribosomal protein S21	RPS21	95975000	136200000	127460000	68906000	111010000	107240000	1.284	1.274	1.272	1.27667	0.000211938
P60866	8	K	40S ribosomal protein S20	RPS20	34280000	66131000	21816000	25672000	44390000	15892000	1.506	1.423	1.468	1.46567	0.00274981
P60866	30	K	40S ribosomal protein S20	RPS20	26636000	17160000	18337000	27630000	14894000	15535000	1.062	1.222	1.155	1.14633	0.114027
P15880	211	K	40S ribosomal protein S2	RPS2	10075000		8248300	7067900		7026900	1.301		1.326	1.3135	0.0314
P15880	238	K	40S ribosomal protein S2	RPS2		6366000			6026200			1.041		1.041
P15880	275	K	40S ribosomal protein S2	RPS2		11476000			11377000			1.271		1.271
P15880	145	K	40S ribosomal protein S2	RPS2			4405000			3025800			1.441	1.441
P39019	143	K	40S ribosomal protein S19	RPS19	16744000		14142000	12375000		13446000	1.27		1.237	1.2535	0.0523568
P39019	23	K	40S ribosomal protein S19	RPS19	28288000	41213000	39781000	25485000	38082000	40006000	1.093	1.083	1.019	1.065	0.146164
P39019	43	K	40S ribosomal protein S19	RPS19	55781000	85002000	95312000	48879000	60010000	75122000	1.088	1.313	1.233	1.21133	0.108117
P39019	7	K	40S ribosomal protein S19	RPS19	83093000	66416000	49875000	62039000	55126000	40386000	1.225	1.314	1.265	1.268	0.0107923
P39019	38	K	40S ribosomal protein S19	RPS19	11732000	11221000	9950200	9316300	9432000	7431900	1.141	1.278	1.795	1.40467	0.194286
P39019	115	K	40S ribosomal protein S19	RPS19	62612000	60869000		54851000	53392000		1.1	1.274		1.187	0.3512
P39019	29	K	40S ribosomal protein S19	RPS19	41715000	30865000	32396000	31161000	22587000	26334000	1.426	1.297	1.241	1.32133	0.0313272
P39019	77	K	40S ribosomal protein S19	RPS19			4845300			5630400			0.904	0.904
P62269	106	K	40S ribosomal protein S18	RPS18	20333000	21687000	31239000	17248000	21137000	31134000	1.129	1.162	1.066	1.119	0.0691879
P08708	72	K	40S ribosomal protein S17	RPS17	22474000		32797000	13696000		19479000	1.532		1.555	1.5435	0.0154523
P08708	49	K	40S ribosomal protein S17	RPS17	21152000			21301000			1.134			1.134
P08708	59	K	40S ribosomal protein S17	RPS17	4917100	11782000		5012600	13777000		1.209	0.886		1.0475	0.901226
P08708	19	K	40S ribosomal protein S17	RPS17	34175000		35437000	28014000		34347000	1.215		1.03	1.1225	0.512934
P62249	105	K	40S ribosomal protein S16	RPS16			5635500			4762000			1.185	1.185
P62249	60	K	40S ribosomal protein S16	RPS16	64583000	57090000	34451000	48398000	40827000	31654000	1.631	1.269	1.116	1.33867	0.177524
P62249	109	K	40S ribosomal protein S16	RPS16			27477000			24042000			1.004	1.004
P62244	19	K	40S ribosomal protein S15a	RPS15A	13489000	6154600	8884500	11471000	5179000	7528400	1.211	1.18	1.2	1.197	0.00266671
P62244	84	K	40S ribosomal protein S15a	RPS15A	29376000	56405000	41927000	20482000	36563000	30409000	1.417	1.548	1.304	1.423	0.0286938
P62277	70	K	40S ribosomal protein S13	RPS13	116270000	125350000	135150000	122240000	155540000	142420000	1.034	0.97	0.961	0.988333	0.705787
P62277	27	K	40S ribosomal protein S13	RPS13		12138000			13280000			0.97		0.97
P62277	34	K	40S ribosomal protein S13	RPS13	26051000	32315000	24598000	31014000	32373000	28931000	0.811	0.858	0.844	0.837667	0.0130701
P62277	39	K	40S ribosomal protein S13	RPS13	31769000	27246000		39916000	36888000		0.836	0.778		0.807	0.147778
P62277	78	K	40S ribosomal protein S13	RPS13	100600000	57354000	52093000	97934000	46318000	40456000	1.054	1.132	1.109	1.09833	0.0695335
P25398	129	K	40S ribosomal protein S12	RPS12	36079000	40859000	45468000	30381000	36136000	42416000	1.16	1.149	1.092	1.13367	0.0320834
P25398	116	K	40S ribosomal protein S12	RPS12		59404000	41758000		40607000	33455000		1.412	1.301	1.3565	0.119776
P25398	121	K	40S ribosomal protein S12	RPS12		23689000	39041000		23289000	29454000		1.159	1.165	1.162	0.0154786
P62280	45	K	40S ribosomal protein S11	RPS11	19657000	25339000	23664000	20384000	24818000	21127000	1.018	1.038	1.092	1.04933	0.203545
P62280	79	K	40S ribosomal protein S11	RPS11	17788000	20526000	21071000	14276000	22172000	27658000	0.972	0.887	0.888	0.915667	0.13866
P62280	38	K	40S ribosomal protein S11	RPS11	20188000	29729000	24805000	24165000	31485000	23286000	0.866	0.91	0.944	0.906667	0.0843262
P62280	144	K	40S ribosomal protein S11	RPS11	13887000	17119000		25173000	22229000		0.471	0.658		0.5645	0.244231
P62280	48	K	40S ribosomal protein S11	RPS11	20430000	29229000	25452000	28974000	28340000	23096000	0.989	1.043	1.013	1.015	0.517849
P62280	30	K	40S ribosomal protein S11	RPS11	27691000	21252000	49980000	28095000	23455000	53570000	0.878	0.922	0.968	0.922667	0.142621
P46783	31	K	40S ribosomal protein S10	RPS10	39854000		9788000	27053000		8967300	1.468		1.261	1.3645	0.213802
P46783	53	K	40S ribosomal protein S10	RPS10	15906000	43046000	36819000	14619000	31474000	28852000	1.128	1.178	1.257	1.18767	0.0472167
Q9NQG5	272	K	Regulation of nuclear pre-mRNA domain-containing protein 1B	RPRD1B	20953000			22537000			1.001			1.001
Q96P16	206	K	Regulation of nuclear pre-mRNA domain-containing protein 1A	RPRD1A			6741100			2930900			2.681	2.681
P04844	460	K	Dolichyl-diphosphooligosaccharide--protein glycosyltransferase subunit 2	RPN2	10332000		12378000	8242700		12383000	1.397		1.168	1.2825	0.303827
P04844	311	K	Dolichyl-diphosphooligosaccharide--protein glycosyltransferase subunit 2	RPN2	12606000	16524000	12211000	15676000	15447000	11963000	1.018	1.03	1.057	1.035	0.127938
P04843	89	K	Dolichyl-diphosphooligosaccharide--protein glycosyltransferase subunit 1	RPN1	16270000	18249000	19884000	18756000	16315000	19821000	1.28	1.444	0.999	1.241	0.263651
P04843	187	K	Dolichyl-diphosphooligosaccharide--protein glycosyltransferase subunit 1	RPN1	9355400		3585100	9734700		3077200	1.248		1.39	1.319	0.17183
P04843	413	K	Dolichyl-diphosphooligosaccharide--protein glycosyltransferase subunit 1	RPN1		25056000			9735600			1.39		1.39
P04843	524	K	Dolichyl-diphosphooligosaccharide--protein glycosyltransferase subunit 1	RPN1	45296000		23363000	43519000		24282000	0.98		1.029	1.0045	0.923016
P04843	587	K	Dolichyl-diphosphooligosaccharide--protein glycosyltransferase subunit 1	RPN1			37897000			38961000			0.99	0.99
P04843	564	K	Dolichyl-diphosphooligosaccharide--protein glycosyltransferase subunit 1	RPN1		5548700			5575200			0.739		0.739
P04843	48	K	Dolichyl-diphosphooligosaccharide--protein glycosyltransferase subunit 1	RPN1			9044200			10667000			0.707	0.707
P04843	559	K	Dolichyl-diphosphooligosaccharide--protein glycosyltransferase subunit 1	RPN1	185290000	124020000	122600000	170540000	122350000	127840000	1.125	1.031	1.003	1.053	0.356081
P05387	49	K	60S acidic ribosomal protein P2	RPLP2	20612000			17052000			2.402			2.402
P05388	57	K	60S acidic ribosomal protein P0	RPLP0	10352000			8629100			1.267			1.267
P05388	26	K	60S acidic ribosomal protein P0	RPLP0			9275000			8772500			1.158	1.158
P05388	92	K	60S acidic ribosomal protein P0	RPLP0		16555000			16477000			0.679		0.679
P05388	77	K	60S acidic ribosomal protein P0	RPLP0	33082000	39373000	22673000	26975000	22021000	16120000	1.569	1.557	1.461	1.529	0.00423313
P05388	106	K	60S acidic ribosomal protein P0	RPLP0	8567300	12054000	18192000	5985000	7170900	14356000	1.434	1.379	1.478	1.43033	0.00469363
P32969	59	K	60S ribosomal protein L9	RPL9	14220000	15858000	18463000	11708000	13489000	14511000	1.302	1.191	1.436	1.30967	0.0563301
P32969	121	K	60S ribosomal protein L9	RPL9	22293000	45182000		25491000	39662000		1.162	1.194		1.178	0.074353
P62424	48	K	60S ribosomal protein L7a	RPL7A	19460000	11354000	28049000	30899000	20170000	45417000	0.639	0.68	0.648	0.655667	0.00296873
P62424	217	K	60S ribosomal protein L7a	RPL7A			2179600			3524200			0.879	0.879
P18124	104	K	60S ribosomal protein L7	RPL7	6895800			8605000			0.979			0.979
P18124	29	K	60S ribosomal protein L7	RPL7	12629000	11040000	18044000	14047000	11980000	18269000	0.947	0.953	1.009	0.969667	0.333722
P18124	40	K	60S ribosomal protein L7	RPL7			14442000			16712000			0.873	0.873
P18124	202	K	60S ribosomal protein L7	RPL7	21702000	15973000	13821000	15437000	17815000	12422000	1.29	1.028	1.164	1.16067	0.213641
P18124	59	K	60S ribosomal protein L7	RPL7	6129000	7999600	8595200	7540000	8362100	8956500	1.464	0.958	0.995	1.139	0.57215
P18124	156	K	60S ribosomal protein L7	RPL7	64519000	66106000	110090000	62591000	58248000	108560000	1.067	1.118	1.052	1.079	0.0782296
Q02878	237	K	60S ribosomal protein L6	RPL6	6385500	7226500	24431000	13255000	10914000	34194000	0.518	0.666	0.664	0.616	0.0405045
Q02878	210	K	60S ribosomal protein L6	RPL6			19851000			31868000			0.59	0.59
Q02878	218	K	60S ribosomal protein L6	RPL6	26690000	48272000	31145000	43942000	71754000	51660000	0.598	0.611	0.543	0.584	0.00672355
Q02878	260	K	60S ribosomal protein L6	RPL6	22371000	24692000	16754000	42128000	34609000	30923000	0.612	0.637	0.594	0.614333	0.00257602
P46777	270	K	60S ribosomal protein L5	RPL5	7886300	29233000	63523000	6942100	21260000	40869000	1.092	1.272	1.399	1.25433	0.129114
P46777	241	K	60S ribosomal protein L5	RPL5	12411000	18873000	23985000	13263000	17512000	23783000	1.131	1.202	1.068	1.13367	0.0969189
P46777	220	K	60S ribosomal protein L5	RPL5	49170000	83502000	115970000	47902000	81207000	108950000	1.04	1.047	1.098	1.06167	0.104454
P46777	48	K	60S ribosomal protein L5	RPL5			7011200			6410900			1.134	1.134
P46777	164	K	60S ribosomal protein L5	RPL5	114100000	105880000	217980000	106970000	96622000	182480000	1.063	1.157	1.175	1.13167	0.0844979
P46777	5	K	60S ribosomal protein L5	RPL5	7752900	9183800		8219900	10428000		0.985	0.868		0.9265	0.541969
P46777	41	K	60S ribosomal protein L5	RPL5		5177800	11634000		5407500	9813200		1.055	1.225	1.14	0.438677
P36578	294	K	60S ribosomal protein L4	RPL4	12207000	14907000	11304000	12583000	15259000	10035000	0.872	0.859	0.876	0.869	0.00265352
P36578	368	K	60S ribosomal protein L4	RPL4	20403000	60069000	44935000	33578000	84376000	59252000	0.668	0.797	0.866	0.777	0.110503
P36578	172	K	60S ribosomal protein L4	RPL4	12210000		7900900	11694000		9428400	0.903		0.824	0.8635	0.262804
P36578	353	K	60S ribosomal protein L4	RPL4	15624000	36956000		25639000	55807000		0.648	0.678		0.663	0.0494403
P36578	157	K	60S ribosomal protein L4	RPL4	27585000	11249000	24790000	31018000	9562400	22896000	0.896	1.281	1.026	1.06767	0.710906
P36578	333	K	60S ribosomal protein L4	RPL4		14386000	7072500		14390000	10256000		0.882	0.785	0.8335	0.268235
P36578	364	K	60S ribosomal protein L4	RPL4	61007000	78351000	44021000	77684000	111760000	25443000	0.776	0.737	1.499	1.004	0.871422
P36578	165	K	60S ribosomal protein L4	RPL4		8960000			10865000			0.813		0.813
P36578	14	K	60S ribosomal protein L4	RPL4	23318000	25647000	39405000	25035000	23527000	42679000	0.898	0.966	0.888	0.917333	0.114819
P63173	50	K	60S ribosomal protein L38	RPL38	10959000	16852000	21312000	11329000	16346000	20322000	1.053	1.069	1.033	1.05167	0.0536552
P63173	67	K	60S ribosomal protein L38	RPL38	7479300		10976000	5347600		10445000	1.237		1.261	1.249	0.0388645
P63173	9	K	60S ribosomal protein L38	RPL38	16696000			18455000			0.949			0.949
Q9Y3U8	62	K	60S ribosomal protein L36	RPL36	22243000	66946000		22883000	68899000		0.937	1.062		0.9995	0.982325
Q9Y3U8	13	K	60S ribosomal protein L36	RPL36	7460600	14709000	21341000	6356200	18264000	21978000	1.163	1.088	1.015	1.08867	0.225209
P18077	45	K	60S ribosomal protein L35a	RPL35A	12111000			12207000			1.339			1.339
P18077	15	K	60S ribosomal protein L35a	RPL35A	31574000	32313000	29801000	34839000	33183000	33106000	0.95	0.991	0.92	0.953667	0.210859
P18077	73	K	60S ribosomal protein L35a	RPL35A		25115000			27342000			0.984		0.984
P42766	35	K	60S ribosomal protein L35	RPL35	34303000	18540000		53021000	27876000		0.702	0.706		0.704	0.00728704
P49207	85	K	60S ribosomal protein L34	RPL34	2389800	3165200	3082900	3145000	4164100	5445900	0.841	0.819	0.458	0.706	0.254162
P49207	105	K	60S ribosomal protein L34	RPL34		3123800	3142800		4455300	4528800		0.669	0.744	0.7065	0.135054
P62910	50	K	60S ribosomal protein L32	RPL32	9411200			4912700			1.724			1.724
P62899	31	K	60S ribosomal protein L31	RPL31	53015000	62332000	63581000	52518000	79083000	52374000	1.141	0.765	1.131	1.01233	0.98121
P62899	75	K	60S ribosomal protein L31	RPL31	35230000	25496000		36937000	24217000		1.08	1.017		1.0485	0.468631
P62899	70	K	60S ribosomal protein L31	RPL31	36473000	22694000		38737000	24356000		0.893	0.808		0.8505	0.260372
P62899	55	K	60S ribosomal protein L31	RPL31		20645000	19977000		13841000	19729000		1.368	1.035	1.2015	0.540037
P62888	32	K	60S ribosomal protein L30	RPL30	35995000	32463000	34420000	57887000	84553000	127640000	0.707	0.287	0.188	0.394	0.150625
P62888	9	K	60S ribosomal protein L30	RPL30			6178500			6230100			1.395	1.395
P39023	385	K	60S ribosomal protein L3	RPL3	4930900		8667900	10458000		10247000	0.65		0.733	0.6915	0.143455
P39023	229	K	60S ribosomal protein L3	RPL3			50120000			49456000			0.992	0.992
P39023	103	K	60S ribosomal protein L3	RPL3	144660000			146890000			1.068			1.068
P39023	373	K	60S ribosomal protein L3	RPL3	13862000	15732000	15530000	14981000	15042000	16105000	0.906	1.088	1.022	1.00533	0.973546
P39023	362	K	60S ribosomal protein L3	RPL3	49397000	29968000	31926000	55227000	35544000	36653000	0.97	0.927	0.906	0.934333	0.10859
P39023	356	K	60S ribosomal protein L3	RPL3	39039000	48872000	54652000	41042000	47906000	56308000	0.939	1.031	1.365	1.11167	0.569298
P39023	366	K	60S ribosomal protein L3	RPL3		31427000			17550000			1.281		1.281
P39023	120	K	60S ribosomal protein L3	RPL3	2400100	2745000	5649000	2720000	3327400	6563100	0.905	0.791	0.905	0.867	0.119066
P39023	154	K	60S ribosomal protein L3	RPL3	2573700			2194200			1.008			1.008
P47914	103	K	60S ribosomal protein L29	RPL29		9646100	11593000		14146000	15677000		0.64	0.883	0.7615	0.428601
P47914	33	K	60S ribosomal protein L29	RPL29
P46776	55	K	60S ribosomal protein L27a	RPL27A		18560000	11767000		20646000	12011000		0.956	0.925	0.9405	0.230707
P61353	128	K	60S ribosomal protein L27	RPL27	12036000	10914000	11889000	15274000	13907000	16406000	0.805	0.477	0.662	0.648	0.134667
P61353	98	K	60S ribosomal protein L27	RPL27	69351000	63636000	131330000	79531000	71689000	144300000	0.86	0.887	0.938	0.895	0.0697301
P61353	73	K	60S ribosomal protein L27	RPL27			11404000			14772000			0.945	0.945
P61353	133	K	60S ribosomal protein L27	RPL27	7994100	10896000	10124000	8289900	13747000	12262000	0.735	0.739	0.758	0.744	0.00154243
P61254	136	K	60S ribosomal protein L26	RPL26	48881000	39895000	25291000	56741000	43091000	30889000	0.817	0.843	0.807	0.822333	0.00653998
P61254	69	K	60S ribosomal protein L26	RPL26	13596000		19356000	14346000		29231000	0.959		0.832	0.8955	0.462912
P61254	142	K	60S ribosomal protein L26	RPL26	31221000	17761000	35766000	40093000	24389000	44706000	0.81	0.787	0.801	0.799333	0.00209435
P61254	63	K	60S ribosomal protein L26	RPL26	19813000	10411000	9210900	27633000	16878000	14566000	0.617	0.688	0.695	0.666667	0.0129014
P62750	123	K	60S ribosomal protein L23a	RPL23A	49489000	49356000	24521000	61528000	46679000	30970000	0.927	1.054	0.93	0.970333	0.600277
P62750	70	K	60S ribosomal protein L23a	RPL23A	67440000	42651000	34542000	60616000	41550000	64666000	1.121	1.074	0.971	1.05533	0.423302
P62750	106	K	60S ribosomal protein L23a	RPL23A	16365000		11383000	18116000		9927900	1.009		1.04	1.0245	0.462362
P62829	43	K	60S ribosomal protein L23	RPL23	16076000			11855000			1.51			1.51
P35268	107	K	60S ribosomal protein L22	RPL22	85724000	112370000	64214000	65898000	88968000	49133000	1.314	1.286	1.353	1.31767	0.00424887
P46778	122	K	60S ribosomal protein L21	RPL21	22057000	45592000		30265000	24489000		0.812	1.326		1.069	0.932411
P46778	78	K	60S ribosomal protein L21	RPL21			8745900			12831000			0.646	0.646
P84098	128	K	60S ribosomal protein L19	RPL19	22096000	17514000	31426000	29865000	28817000	45060000	0.742	0.659	0.69	0.697	0.0133642
P84098	133	K	60S ribosomal protein L19	RPL19	18816000		15429000	32971000		24045000	0.561		0.605	0.583	0.0627088
P84098	190	K	60S ribosomal protein L19	RPL19	3518400	1894500	2155300	4960000	2515800	3172800	0.708	0.768	0.65	0.708667	0.027748
Q02543	41	K	60S ribosomal protein L18a	RPL18A	42146000	37197000	43936000	41841000	37727000	41334000	0.969	0.91	1.007	0.962	0.387585
Q02543	136	K	60S ribosomal protein L18a	RPL18A		14221000	11934000		36508000	170430000		0.403	0.111	0.257	0.33787
Q02543	11	K	60S ribosomal protein L18a	RPL18A	37006000	23719000		36567000	32346000		0.86	0.808		0.834	0.151343
P18621	49	K	60S ribosomal protein L17	RPL17	36179000	28115000	34010000	39541000	30514000	36699000	0.944	0.948	1.044	0.978667	0.63035
P40429	191	K	60S ribosomal protein L13a	RPL13A
P40429	25	K	60S ribosomal protein L13a	RPL13A	23702000		7740700	30990000		8570900	2.388		0.888	1.638	0.686124
P40429	125	K	60S ribosomal protein L13a	RPL13A	29588000	34980000	42676000	33268000	40943000	50079000	0.903	0.968	0.939	0.936667	0.116172
P40429	159	K	60S ribosomal protein L13a	RPL13A	29504000	19521000	24359000	40271000	21723000	27192000	0.774	0.899	0.93	0.867667	0.170563
P40429	197	K	60S ribosomal protein L13a	RPL13A	30957000	24569000	27209000	40631000	28144000	35536000	0.771	0.746	0.745	0.754	0.00235705
P26373	200	K	60S ribosomal protein L13	RPL13	14998000	14566000	7267700	18635000	21434000	11246000	0.697	0.686	0.649	0.677333	0.00457933
P26373	88	K	60S ribosomal protein L13	RPL13		10839000			16262000			0.728		0.728
P30050	54	K	60S ribosomal protein L12	RPL12	36927000		36848000	46302000		32236000	0.792		1.097	0.9445	0.811414
P30050	40	K	60S ribosomal protein L12	RPL12	67786000	54039000	57755000	47033000	34166000	40531000	1.433	1.485	1.455	1.45767	0.00112497
P30050	86	K	60S ribosomal protein L12	RPL12	57761000	44910000	41033000	42209000	29514000	26507000	1.559	1.275	1.363	1.399	0.044385
P62913	159	K	60S ribosomal protein L11	RPL11		117680000	80852000		83799000	64762000		1.339	1.163	1.251	0.269167
P62913	78	K	60S ribosomal protein L11	RPL11		36419000			44979000			0.402		0.402
P62913	67	K	60S ribosomal protein L11	RPL11	34099000	21659000	33707000	35583000	17091000	28597000	0.946	1.083	1.291	1.10667	0.486834
P62913	52	K	60S ribosomal protein L11	RPL11	7871700	21586000	6164000	5908500	19779000	5380900	1.207	1.04	1.13	1.12567	0.157877
P62913	85	K	60S ribosomal protein L11	RPL11	116580000	99621000		105160000	88985000		1.141	1.22		1.1805	0.177481
P27635	101	K	60S ribosomal protein L10	RPL10	18353000	23185000	36118000	21734000	79143000	76684000	0.742	0.337	0.335	0.471333	0.125038
P27635	82	K	60S ribosomal protein L10	RPL10	18912000		10170000	17981000		11554000	0.914		0.972	0.943	0.403655
P27635	145	K	60S ribosomal protein L10	RPL10	113030000	82731000	159940000	103710000	81878000	145730000	1.009	1.013	1.034	1.01867	0.185621
P27635	208	K	60S ribosomal protein L10	RPL10	7980600	10808000		8081800	9637200		1.389	1.146		1.2675	0.336992
P27694	88	K	Replication protein A 70 kDa DNA-binding subunit	RPA1		12928000			6729600			1.914		1.914
O75116	958	K	Rho-associated protein kinase 2	ROCK2	10675000		3072200	4832200		1091500	1.232		2.337	1.7845	0.450774
Q13464	762	K	Rho-associated protein kinase 1	ROCK1	5672600			5889300			0.933			0.933
Q9H4A4	446	K	Aminopeptidase B	RNPEP
Q63HN8	318	K	E3 ubiquitin-protein ligase RNF213	RNF213	1584400			872760			1.943			1.943
Q5VTR2	756	K	E3 ubiquitin-protein ligase BRE1A	RNF20			6875300			7870800			1.451	1.451
Q5VTR2	242	K	E3 ubiquitin-protein ligase BRE1A	RNF20		9746200			11393000			0.972		0.972
O15541	316	K	RING finger protein 113A	RNF113A		4755400	4772900		3259300	2452000		1.626	2.262	1.944	0.219128
P61586	118	K	Transforming protein RhoA	RHOA			34918000			32159000			1.193	1.193
P0DJD0	1433	K	RANBP2-like and GRIP domain-containing protein 1	RGPD1	12770000		14044000	8839000		16078000	1.031		0.925	0.978	0.809123
Q00765	16	K	Receptor expression-enhancing protein 5	REEP5	16139000			22523000			0.807			0.807
P46063	180	K	ATP-dependent DNA helicase Q1	RECQL			6960800			6948500			0.988	0.988
P46063	78	K	ATP-dependent DNA helicase Q1	RECQL	5637100	9134000		5420300	8400100		1.205	1.137		1.171	0.162465
P35241	162	K	Radixin	RDX		4560700	20638000		5225000	19630000		0.915	1.26	1.0875	0.806045
P35241	520	K	Radixin	RDX		2764200	3693800		2288000	3889200		1.257	1.049	1.153	0.475203
P35241	400	K	Radixin	RDX		8919600			10967000			0.821		0.821
P35241	363	K	Radixin	RDX	26958000		58090000	21248000		52539000	1.23		1.742	1.486	0.365074
Q15293	266	K	Reticulocalbin-1	RCN1	56792000		54965000	31623000		31241000	1.93		1.858	1.894	0.0267883
Q15293	86	K	Reticulocalbin-1	RCN1		2836000	4948100		1508600	2907100		2.104	1.887	1.9955	0.0707826
Q15293	296	K	Reticulocalbin-1	RCN1		13964000			9306500			1.71		1.71
Q15293	176	K	Reticulocalbin-1	RCN1	22778000	20629000	40522000	9503400	8491700	24687000	2.021	1.979	1.509	1.83633	0.0350424
Q15293	299	K	Reticulocalbin-1	RCN1			10922000			5555800			2.063	2.063
Q15293	131	K	Reticulocalbin-1	RCN1			2569600			2347900			1.156	1.156
Q15293	81	K	Reticulocalbin-1	RCN1	54237000	20383000	29693000	39683000	14530000	17996000	1.495	1.486	1.521	1.50067	0.000442723
P38159	77	K	RNA-binding motif protein, X chromosome	RBMX	2878100000		43886000	2866000000		40842000	1.004		1.051	1.0275	0.558779
P38159	30	K	RNA-binding motif protein, X chromosome	RBMX			14890000			16612000			1.003	1.003
P38159	72	K	RNA-binding motif protein, X chromosome	RBMX		4421400			4813700			0.902		0.902
P38159	22	K	RNA-binding motif protein, X chromosome	RBMX	36174000	38601000	15692000	28916000	36162000	14896000	1.276	1.062	1.018	1.11867	0.333895
P38159	63	K	RNA-binding motif protein, X chromosome	RBMX	80526000			71908000			1.203			1.203
P38159	41	K	RNA-binding motif protein, X chromosome	RBMX	11105000	17192000	16472000	9612200	17143000	17163000	1.126	1.143	0.944	1.071	0.479185
P38159	217	K	RNA-binding motif protein, X chromosome	RBMX	11590000	7727900	7467800	10406000	8019200	6636500	1.054	0.981	1.194	1.07633	0.423013
Q14498	178	K	RNA-binding protein 39	RBM39		6536000	7516300		6195000	4433300		1.228	1.212	1.22	0.0296713
P49756	777	K	RNA-binding protein 25	RBM25	3012400			2898200			1.009			1.009
P49756	453	K	RNA-binding protein 25	RBM25		65755000			37749000			2.767		2.767
Q16576	4	K	Histone-binding protein RBBP7	RBBP7	14092000	7390200	10299000	14471000	10189000	11528000	0.866	0.892	1.024	0.927333	0.342066
Q09028	4	K	Histone-binding protein RBBP4	RBBP4	41851000			49684000			0.85			0.85
P54136	287	K	Arginine--tRNA ligase, cytoplasmic	RARS	11718000		23769000	8467000		17021000	1.284		1.626	1.455	0.271143
P54136	557	K	Arginine--tRNA ligase, cytoplasmic	RARS			8382800			10294000			1.004	1.004
P54136	570	K	Arginine--tRNA ligase, cytoplasmic	RARS			8951100			8871700			1.017	1.017
P61224	117	K	Ras-related protein Rap-1b	RAP1B		27398000			16649000			1.23		1.23
P61224	104	K	Ras-related protein Rap-1b	RAP1B	9796800			8225400			1.168			1.168
P61224	5	K	Ras-related protein Rap-1b	RAP1B	9990400			14140000			0.707			0.707
P62834	5	K	Ras-related protein Rap-1A	RAP1A			22469000			21697000			0.927	0.927
P46060	39	K	Ran GTPase-activating protein 1	RANGAP1		12434000			11692000			1.023		1.023
P46060	586	K	Ran GTPase-activating protein 1	RANGAP1		2178400			3302000			0.685		0.685
P46060	481	K	Ran GTPase-activating protein 1	RANGAP1	25080000	25919000	24049000	29155000	33679000	22453000	0.845	1.033	1.112	0.996667	0.930294
P43487	179	K	Ran-specific GTPase-activating protein	RANBP1	6117400		4107300	5717900		5443000	0.902		0.943	0.9225	0.235879
P43487	194	K	Ran-specific GTPase-activating protein	RANBP1	10592000	14881000	16131000	10337000	17172000	20602000	0.919	1.063	0.888	0.956667	0.555525
P43487	200	K	Ran-specific GTPase-activating protein	RANBP1	23017000	20014000	15656000	25124000	19170000	16170000	0.952	0.942	1.011	0.968333	0.349411
P43487	68	K	Ran-specific GTPase-activating protein	RANBP1	72192000	106160000	82980000	69921000	94294000	78644000	1.096	1.109	1.064	1.08967	0.0296242
P62826	37	K	GTP-binding nuclear protein Ran	RAN	17620000	88358000	77096000	13985000	88688000	69812000	1.101	1.095	1.121	1.10567	0.00739607
P62826	123	K	GTP-binding nuclear protein Ran	RAN	116570000	90667000	148120000	83333000	69544000	123800000	1.17	1.149	1.195	1.17133	0.00764105
P62826	99	K	GTP-binding nuclear protein Ran	RAN	49084000	10379000	7110300	39433000	7480200	6192500	1.187	1.143	1.051	1.127	0.115187
P62826	71	K	GTP-binding nuclear protein Ran	RAN			13471000			19001000			0.61	0.61
P62826	134	K	GTP-binding nuclear protein Ran	RAN			6933400			7646400			0.963	0.963
P62826	23	K	GTP-binding nuclear protein Ran	RAN			56496000			54920000			1.068	1.068
Q9UKM9	179	K	RNA-binding protein Raly	RALY	15356000	10920000		12668000	8621800		1.223	1.147		1.185	0.166741
P11233	128	K	Ras-related protein Ral-A	RALA	13973000			12786000			0.983			0.983
Q92878	943	K	DNA repair protein RAD50	RAD50			5860200			4780000			1.193	1.193
P54727	63	K	UV excision repair protein RAD23 homolog B	RAD23B	42795000	31839000	25250000	38443000	24822000	21518000	1.075	1.285	1.303	1.221	0.122857
P54727	51	K	UV excision repair protein RAD23 homolog B	RAD23B	44325000	37188000	58731000	39720000	34205000	49333000	1.031	1.117	1.171	1.10633	0.159937
P54727	34	K	UV excision repair protein RAD23 homolog B	RAD23B	1401100	2972600		1017200	2633000		1.216	0.936		1.076	0.785837
P54727	60	K	UV excision repair protein RAD23 homolog B	RAD23B			28000000			23692000			1.204	1.204
P63244	106	K	Receptor of activated protein C kinase 1	RACK1	16394000	15310000		16311000	11496000		1.19	1.333		1.2615	0.213102
P63244	44	K	Receptor of activated protein C kinase 1	RACK1	9670000	13739000	15847000	11020000	14636000	16101000	1.098	1.183	1.296	1.19233	0.0978765
P63000	166	K	Ras-related C3 botulinum toxin substrate 1	RAC1	12507000	14188000	15528000	19054000	18288000	18473000	0.803	0.961	0.874	0.879333	0.174783
P63000	123	K	Ras-related C3 botulinum toxin substrate 1	RAC1	37462000			23694000			1.467			1.467
P51149	126	K	Ras-related protein Rab-7a	RAB7A	37664000	21658000	19605000	34550000	14085000	12005000	1.562	1.269	1.367	1.39933	0.0466865
P51148	141	K	Ras-related protein Rab-5C	RAB5C		7211100			5921100			1.134		1.134
P20339	116	K	Ras-related protein Rab-5A	RAB5A	3209500			5128600			0.876			0.876
Q9H2M9	690	K	Rab3 GTPase-activating protein non-catalytic subunit	RAB3GAP2	4075700		2171500	3037500		2953700	0.938		1.017	0.9775	0.751046
Q15286	121	K	Ras-related protein Rab-35	RAB35	17524000	13093000	16840000	11902000	6836500	12128000	1.5	1.881	1.475	1.61867	0.0384686
P61019	165	K	Ras-related protein Rab-2A	RAB2A			15333000			17485000			0.919	0.919
Q9UL25	138	K	Ras-related protein Rab-21	RAB21		13531000			14225000			1.042		1.042
Q9UL25	157	K	Ras-related protein Rab-21	RAB21			33128000			22609000			1.167	1.167
Q9H0U4	21	K	Ras-related protein Rab-1B	RAB1B			5770300			2457800			2.525	2.525
Q9H0U4	55	K	Ras-related protein Rab-1B	RAB1B			35339000			30969000			1.266	1.266
Q9H0U4	116	K	Ras-related protein Rab-1B	RAB1B			33554000			26915000			1.243	1.243
P62820	58	K	Ras-related protein Rab-1A	RAB1A	42829000	34742000		36901000	30074000		1.242	1.304		1.273	0.0903491
P62820	24	K	Ras-related protein Rab-1A	RAB1A	14411000			8968500			1.954			1.954
P62820	125	K	Ras-related protein Rab-1A	RAB1A	22623000	50245000		13769000	30526000		1.644	1.583		1.6135	0.0355543
P62820	119	K	Ras-related protein Rab-1A	RAB1A	41705000			35916000			1.255			1.255
P51153	122	K	Ras-related protein Rab-13	RAB13			5758400			6944400			0.96	0.96
P62491	24	K	Ras-related protein Rab-11A	RAB11A	13174000	10545000	16450000	12516000	8711200	14476000	1.258	1.304	1.162	1.24133	0.035637
P62491	179	K	Ras-related protein Rab-11A	RAB11A	2908200	1526700	4919900	2426700	1241100	4099800	1.103	1.172	1.309	1.19467	0.103839
P61026	123	K	Ras-related protein Rab-10	RAB10		20122000	18067000		12823000	16015000		1.869	1.11	1.4895	0.503083
Q15274	288	K	Nicotinate-nucleotide pyrophosphorylase [carboxylating]	QPRT			21330000			10235000			2.028	2.028
P11216	290	K	Glycogen phosphorylase, brain form	PYGB	124910000	50728000	18806000	146330000	78104000	27230000	0.776	0.706	0.71	0.730667	0.0138962
P11216	42	K	Glycogen phosphorylase, brain form	PYGB	47615000	46842000	30212000	72763000	73193000	46640000	0.668	0.618	0.72	0.668667	0.0173744
P11216	520	K	Glycogen phosphorylase, brain form	PYGB	17003000	10081000	19389000	22372000	13379000	23555000	0.678	0.942	1.631	1.08367	0.969321
P11216	364	K	Glycogen phosphorylase, brain form	PYGB	13758000	19436000	7976100	16614000	25488000	13309000	0.92	0.792	0.73	0.814	0.126598
P11216	359	K	Glycogen phosphorylase, brain form	PYGB	12912000		7243200	23677000		13208000	0.601		0.533	0.567	0.0942669
P11216	575	K	Glycogen phosphorylase, brain form	PYGB	13737000		6985900	30900000		10066000	0.546		0.594	0.57	0.0671215
P11216	796	K	Glycogen phosphorylase, brain form	PYGB		11413000			14325000			0.854		0.854
Q13610	40	K	Periodic tryptophan protein 1 homolog	PWP1		39283000			39176000			1.066		1.066
Q96PZ0	542	K	Pseudouridylate synthase 7 homolog	PUS7	7032600		7963900	5807500		7440000	1.153		1.247	1.2	0.188606
P20962	15	K	Parathymosin	PTMS			5304200			2897700			1.942	1.942
P06454	15	K	Prothymosin alpha	PTMA		11306000	12936000		11270000	11638000		1.192	1.13	1.161	0.158124
P06454	103	K	Prothymosin alpha	PTMA	11258000		13188000	11114000		12424000	1.192		1.124	1.158	0.176145
Q14914	70	K	Prostaglandin reductase 1	PTGR1	12692000			6517000			2.043			2.043
Q14914	100	K	Prostaglandin reductase 1	PTGR1	88515000	71073000	40693000	55878000	40282000	30271000	1.734	1.834	1.433	1.667	0.0312007
Q14914	58	K	Prostaglandin reductase 1	PTGR1	12758000	23692000	20999000	9685200	17411000	19904000	1.396	1.296	1.301	1.331	0.0105831
Q14914	295	K	Prostaglandin reductase 1	PTGR1		70027000	59354000		48750000	40325000		1.48	1.495	1.4875	0.0114307
Q14914	178	K	Prostaglandin reductase 1	PTGR1	129670000	148940000		83028000	81384000		1.468	1.462		1.465	0.00482808
Q14914	168	K	Prostaglandin reductase 1	PTGR1	34172000	87186000	51513000	22688000	59768000	30110000	1.525	1.607	1.684	1.60533	0.00546757
Q14914	285	K	Prostaglandin reductase 1	PTGR1	64456000	98202000		43728000	73674000		1.395	1.341		1.368	0.0566009
Q14914	324	K	Prostaglandin reductase 1	PTGR1	72858000		73770000	49553000		48205000	1.331		1.538	1.4345	0.176956
Q14914	75	K	Prostaglandin reductase 1	PTGR1		10630000	13216000		8067600	8025200		1.5	1.564	1.532	0.0440437
Q15185	7	K	Prostaglandin E synthase 3	PTGES3	20846000	43615000	20070000	19381000	32493000	17543000	0.799	1.319	1.129	1.08233	0.779737
Q15185	35	K	Prostaglandin E synthase 3	PTGES3			20454000			18784000			1.066	1.066
Q15185	33	K	Prostaglandin E synthase 3	PTGES3	76649000	133100000	142950000	69902000	125190000	123850000	1.178	0.259	1.211	0.882667	0.648036
Q15185	65	K	Prostaglandin E synthase 3	PTGES3	59410000	65864000	55743000	47240000	54663000	41062000	1.332	1.197	1.165	1.23133	0.0541379
Q15185	48	K	Prostaglandin E synthase 3	PTGES3			118690000			74724000			1.405	1.405
P48651	18	K	Phosphatidylserine synthase 1	PTDSS1		2867000			5454600			0.967		0.967
O95758	506	K	Polypyrimidine tract-binding protein 3	PTBP3	5352300	3962400		3915100	3361800		1.4	1.142		1.271	0.350497
P26599	482	K	Polypyrimidine tract-binding protein 1	PTBP1	8731800	12174000	17022000	9032200	11366000	14839000	0.621	0.954	0.966	0.847	0.405404
P26599	137	K	Polypyrimidine tract-binding protein 1	PTBP1	2567000			2694400			1.088			1.088
P26599	271	K	Polypyrimidine tract-binding protein 1	PTBP1	26060000	18788000	13082000	26309000	19495000	12500000	1.008	0.637	1.047	0.897333	0.568327
P26599	259	K	Polypyrimidine tract-binding protein 1	PTBP1	22346000	19915000	26076000	24672000	17889000	28417000	0.965	0.935	0.943	0.947667	0.0430922
P26599	134	K	Polypyrimidine tract-binding protein 1	PTBP1	58107000	73737000		56875000	78846000		0.872	1.095		0.9835	0.909268
P26599	485	K	Polypyrimidine tract-binding protein 1	PTBP1	17962000	17117000	21704000	18122000	20694000	23658000	0.929	0.913	0.981	0.941	0.146901
Q8WXF1	134	K	Paraspeckle component 1	PSPC1	4048900	4357600	5200800	7005900	6293900	8682800	0.645	0.59	0.616	0.617	0.00422134
O95456	260	K	Proteasome assembly chaperone 1	PSMG1		4156700			4532100			0.877		0.877
P61289	132	K	Proteasome activator complex subunit 3	PSME3	9639100	10025000	6646100	8392600	8328900	8066400	1.308	1.349	1.472	1.37633	0.0180388
P61289	36	K	Proteasome activator complex subunit 3	PSME3	14169000	9994900		11140000	7810100		1.144	1.066		1.105	0.296824
P61289	212	K	Proteasome activator complex subunit 3	PSME3			11216000			10727000			0.991	0.991
Q9UL46	180	K	Proteasome activator complex subunit 2	PSME2	10934000		26813000	7459500		20962000	1.497		1.349	1.423	0.13145
Q9UL46	156	K	Proteasome activator complex subunit 2	PSME2	24450000	19170000	26283000	17062000	17098000	18975000	1.314	1.412	1.341	1.35567	0.00736475
Q06323	45	K	Proteasome activator complex subunit 1	PSME1	15487000		16217000	8585900		9218300	1.558		1.482	1.52	0.0536791
Q06323	13	K	Proteasome activator complex subunit 1	PSME1	27980000	17923000	22046000	15611000	10285000	12467000	1.694	1.624	1.932	1.75	0.0129717
O00233	117	K	26S proteasome non-ATPase regulatory subunit 9	PSMD9			2254000			2602300			1.2	1.2
P48556	281	K	26S proteasome non-ATPase regulatory subunit 8	PSMD8	15868000	17156000	11925000	9677000	16963000	10014000	1.397	1.76	1.296	1.48433	0.0756864
P51665	180	K	26S proteasome non-ATPase regulatory subunit 7	PSMD7	20748000		37263000	22888000		35980000	1.218		0.999	1.1085	0.611213
O43242	503	K	26S proteasome non-ATPase regulatory subunit 3	PSMD3	16620000	10323000		14222000	10312000		0.904	1.008		0.956	0.654265
O43242	89	K	26S proteasome non-ATPase regulatory subunit 3	PSMD3	3983000			3884300			0.891			0.891
O43242	223	K	26S proteasome non-ATPase regulatory subunit 3	PSMD3	7798600	6353000	6435300	11697000	6891700	7331400	0.829	0.783	0.787	0.799667	0.00980829
Q13200	551	K	26S proteasome non-ATPase regulatory subunit 2	PSMD2	20713000		24748000	18343000		16660000	1.133		1.275	1.204	0.271309
Q13200	119	K	26S proteasome non-ATPase regulatory subunit 2	PSMD2			2185100			2175300			1.176	1.176
Q9UNM6	321	K	26S proteasome non-ATPase regulatory subunit 13	PSMD13	16569000	24386000	43241000	17583000	23375000	35978000	0.942	0.918	1.134	0.998	0.943539
Q9UNM6	174	K	26S proteasome non-ATPase regulatory subunit 13	PSMD13		26652000			14116000			1.585		1.585
O00232	405	K	26S proteasome non-ATPase regulatory subunit 12	PSMD12	32160000	34340000	36314000	32121000	31947000	36189000	1.002	0.961	1.07	1.011	0.819159
O00232	448	K	26S proteasome non-ATPase regulatory subunit 12	PSMD12	10743000			17834000			0.769			0.769
O00231	417	K	26S proteasome non-ATPase regulatory subunit 11	PSMD11			32030000			25749000			1.217	1.217
O00231	185	K	26S proteasome non-ATPase regulatory subunit 11	PSMD11	18308000	9961500		13612000	8910500		1.068	1.117		1.0925	0.219743
O00231	304	K	26S proteasome non-ATPase regulatory subunit 11	PSMD11	10031000			11572000			1.086			1.086
O75832	23	K	26S proteasome non-ATPase regulatory subunit 10	PSMD10	20330000	19131000	24552000	16878000	18599000	19954000	1.267	1.029	1.183	1.15967	0.193884
Q99460	720	K	26S proteasome non-ATPase regulatory subunit 1	PSMD1	3584400	23815000	15221000	3129700	26549000	13494000	1.237	1.084	1.022	1.11433	0.26803
Q99460	319	K	26S proteasome non-ATPase regulatory subunit 1	PSMD1	33895000	16817000		32138000	8880600			1.58		1.58
P62333	20	K	26S proteasome regulatory subunit 10B	PSMC6	28638000	19658000	16755000	26114000	18472000	15794000	1.045	1.03	1.081	1.052	0.102476
P62333	7	K	26S proteasome regulatory subunit 10B	PSMC6	14322000	7271200		11132000	9094600		1.206	0.954		1.08	0.745247
P62195	393	K	26S proteasome regulatory subunit 8	PSMC5	2066700			2817900			0.841			0.841
P17980	70	K	26S proteasome regulatory subunit 6A	PSMC3	21831000		21519000	23026000		20636000	0.979		1.009	0.994	0.821892
P35998	356	K	26S proteasome regulatory subunit 7	PSMC2	7813100	30977000		7591600	27082000		0.948	1.219		1.0835	0.754068
P35998	415	K	26S proteasome regulatory subunit 7	PSMC2			15111000			13192000			1.192	1.192
P35998	407	K	26S proteasome regulatory subunit 7	PSMC2	15938000			13174000			1.082			1.082
P62191	429	K	26S proteasome regulatory subunit 4	PSMC1	7840900			6838200			0.953			0.953
P62191	420	K	26S proteasome regulatory subunit 4	PSMC1	9876300	16554000		10287000	15634000		0.957	1.534		1.2455	0.667613
P49720	192	K	Proteasome subunit beta type-3	PSMB3			4462900			4801900			1.117	1.117
P49721	68	K	Proteasome subunit beta type-2	PSMB2		6699900			5541600			1.071		1.071
P20618	204	K	Proteasome subunit beta type-1	PSMB1	28799000	18884000		32451000	19083000		1.148	1.143		1.1455	0.0144625
P20618	228	K	Proteasome subunit beta type-1	PSMB1			14782000			16411000			1.138	1.138
P20618	104	K	Proteasome subunit beta type-1	PSMB1	1641700			1881800			0.919			0.919
O14818	52	K	Proteasome subunit alpha type-7	PSMA7	19262000	15880000	14081000	18407000	10601000	9706700	1.113	1.278	1.285	1.22533	0.0731517
O14818	157	K	Proteasome subunit alpha type-7	PSMA7			17518000			14610000			0.962	0.962
O14818	115	K	Proteasome subunit alpha type-7	PSMA7	11059000			6045300			1.677			1.677
O14818	236	K	Proteasome subunit alpha type-7	PSMA7	27303000	30872000	79190000	28310000	30237000	88540000	1.089	0.874	1.402	1.12167	0.623309
P60900	102	K	Proteasome subunit alpha type-6	PSMA6		5695300	8698600		3911800	24029000		1.298	0.325	0.8115	0.735726
P28066	187	K	Proteasome subunit alpha type-5	PSMA5	22641000	21532000	39675000	17665000	20179000	26932000	1.076	1.198	1.199	1.15767	0.0809756
P28066	239	K	Proteasome subunit alpha type-5	PSMA5	6605000	8857800		6645100	9479100		1.02	0.873		0.9465	0.691156
P25789	210	K	Proteasome subunit alpha type-4	PSMA4	65413000	82706000	73223000	56438000	69948000	69939000	1.166	1.04	1.143	1.11633	0.128016
P25789	199	K	Proteasome subunit alpha type-4	PSMA4		30865000			27172000			1.055		1.055
P25789	246	K	Proteasome subunit alpha type-4	PSMA4	15436000		7870200	13738000		6887400	1.421		1.247	1.334	0.19883
P25789	205	K	Proteasome subunit alpha type-4	PSMA4	22088000	6478400	34149000	18021000	7970800	31970000	1.213	1.046	1.103	1.12067	0.169177
P25788	57	K	Proteasome subunit alpha type-3	PSMA3	8288900	20437000	8250100	5979300	18881000	9311300	1.281	1.055	1.048	1.128	0.286811
P25788	230	K	Proteasome subunit alpha type-3	PSMA3	5305800	48311000	10098000	11426000	41628000	10990000	0.918	1.148	1.021	1.029	0.786706
P25788	192	K	Proteasome subunit alpha type-3	PSMA3		5764700			5588900			0.937		0.937
P25788	65	K	Proteasome subunit alpha type-3	PSMA3	19852000	20027000	17665000	18859000	21439000	15107000	1.041	0.895	0.901	0.945667	0.435882
P25788	206	K	Proteasome subunit alpha type-3	PSMA3			5520500			4548900			0.987	0.987
P25787	64	K	Proteasome subunit alpha type-2	PSMA2	22263000	9220300	11541000	20063000	8170700	9078400	1.111	1.166	0.993	1.09	0.286374
P25786	50	K	Proteasome subunit alpha type-1	PSMA1	4100200			4619400			0.975			0.975
Q9Y617	318	K	Phosphoserine aminotransferase	PSAT1
Q9Y617	362	K	Phosphoserine aminotransferase	PSAT1		2994300			3993200			0.763		0.763
P60891	212	K	Ribose-phosphate pyrophosphokinase 1	PRPS1	131150000		28021000	94556000		25205000	1.311		0.953	1.132	0.70808
Q6P2Q9	1901	K	Pre-mRNA-processing-splicing factor 8	PRPF8			4888200			5132300			1.081	1.081
Q6P2Q9	449	K	Pre-mRNA-processing-splicing factor 8	PRPF8	8090500	4550200		3976300	3152500		1.923	1.622		1.7725	0.132768
O94906	146	K	Pre-mRNA-processing factor 6	PRPF6	10786000			4875300			1.771			1.771
O75400	453	K	Pre-mRNA-processing factor 40 homolog A	PRPF40A		18457000			22639000			1.178		1.178
Q99873	134	K	Protein arginine N-methyltransferase 1	PRMT1	11413000	27335000	16899000	13472000	29422000	15728000	0.841	0.981	1.015	0.945667	0.491613
Q9H875	117	K	PRKR-interacting protein 1	PRKRIP1		3040600			3448200			0.817		0.817
P78527	1627	K	DNA-dependent protein kinase catalytic subunit	PRKDC	6428000		11694000	9026600		12503000	0.895		0.962	0.9285	0.381092
P78527	1886	K	DNA-dependent protein kinase catalytic subunit	PRKDC			3600600			4331300			0.94	0.94
P78527	3753	K	DNA-dependent protein kinase catalytic subunit	PRKDC			15761000			16855000			1.207	1.207
P78527	2764	K	DNA-dependent protein kinase catalytic subunit	PRKDC		13232000	9233400		10042000	6980300		1.037	1.159	1.098	0.450481
P78527	117	K	DNA-dependent protein kinase catalytic subunit	PRKDC			27785000			18064000			1.63	1.63
P78527	1892	K	DNA-dependent protein kinase catalytic subunit	PRKDC	7587800		2883400	5688200		3073700	1.207		0.991	1.099	0.636542
P78527	1869	K	DNA-dependent protein kinase catalytic subunit	PRKDC	8014700	8141200		7358700	6520600		1.28	1.027		1.1535	0.541227
P78527	148	K	DNA-dependent protein kinase catalytic subunit	PRKDC	42406000	13757000	32757000	24455000	15793000	28876000	1.155	0.874	1.016	1.015	0.939675
P78527	525	K	DNA-dependent protein kinase catalytic subunit	PRKDC		13693000	13452000		14954000	15606000		1.032	0.995	1.0135	0.69827
P78527	1407	K	DNA-dependent protein kinase catalytic subunit	PRKDC			6409300			2316400			3.417	3.417
P78527	2928	K	DNA-dependent protein kinase catalytic subunit	PRKDC	16667000	16979000		15798000	17264000		1.137	0.987		1.062	0.667165
P78527	2259	K	DNA-dependent protein kinase catalytic subunit	PRKDC		22429000	40113000		23818000	54074000		1.016	1.166	1.091	0.544141
P78527	2824	K	DNA-dependent protein kinase catalytic subunit	PRKDC	48021000	58953000	74689000	42203000	56071000	77751000	1.03	1.242	1.005	1.09233	0.413963
P78527	163	K	DNA-dependent protein kinase catalytic subunit	PRKDC
P78527	3598	K	DNA-dependent protein kinase catalytic subunit	PRKDC		4005500	4105200		3797900	3844500		1.114	1.143	1.1285	0.0950496
P78527	3638	K	DNA-dependent protein kinase catalytic subunit	PRKDC			13569000			12121000			1.233	1.233
P78527	1412	K	DNA-dependent protein kinase catalytic subunit	PRKDC			8910800			12078000			0.993	0.993
P78527	2366	K	DNA-dependent protein kinase catalytic subunit	PRKDC		4373700			5476100			0.697		0.697
P78527	828	K	DNA-dependent protein kinase catalytic subunit	PRKDC	21545000		17100000	20215000		15743000	1.219		1.07	1.1445	0.386206
P78527	2738	K	DNA-dependent protein kinase catalytic subunit	PRKDC	3399100			4477900			0.864			0.864
P78527	263	K	DNA-dependent protein kinase catalytic subunit	PRKDC	6010100	12331000	6497700	7831200	11165000	6575400	0.896	1.077	0.9	0.957667	0.591346
P14314	196	K	Glucosidase 2 subunit beta	PRKCSH			9536100			14073000			1.114	1.114
P14314	385	K	Glucosidase 2 subunit beta	PRKCSH	14804000		10466000	13257000		13174000	1.045		0.795	0.92	0.715387
P14314	180	K	Glucosidase 2 subunit beta	PRKCSH	228400000	232340000	281780000	204240000	197400000	249380000	1.145	1.275	1.197	1.20567	0.0396885
P14314	376	K	Glucosidase 2 subunit beta	PRKCSH	90824000	98354000	120290000	83346000	94736000	114850000	1.074	1.086	1.146	1.102	0.0587493
P14314	166	K	Glucosidase 2 subunit beta	PRKCSH	7543000			4933200			1.213			1.213
P13861	318	K	cAMP-dependent protein kinase type II-alpha regulatory subunit	PRKAR2A	6001300			4568900			1.317			1.317
P10644	134	K	cAMP-dependent protein kinase type I-alpha regulatory subunit	PRKAR1A			11900000			12637000			0.94	0.94
Q13131	71	K	5'-AMP-activated protein kinase catalytic subunit alpha-1	PRKAA1	3287400			3086900			1.899			1.899
P30041	122	K	Peroxiredoxin-6	PRDX6	4057400		4623300	3089000		3332700	1.28		1.484	1.382	0.200598
P30041	63	K	Peroxiredoxin-6	PRDX6	53547000	52672000	48268000	36259000	48915000	39998000	1.485	1.2	1.251	1.312	0.0788976
P30041	141	K	Peroxiredoxin-6	PRDX6	97360000	108640000	93639000	68991000	86655000	78210000	1.496	1.304	1.297	1.36567	0.0325219
P30041	56	K	Peroxiredoxin-6	PRDX6	50793000	30057000	42793000	38155000	22444000	32788000	1.322	1.23	1.508	1.35333	0.0548474
P30041	125	K	Peroxiredoxin-6	PRDX6			13611000			11060000			1.598	1.598
P30044	116	K	Peroxiredoxin-5, mitochondrial	PRDX5	13704000			11842000			1.227			1.227
P30044	83	K	Peroxiredoxin-5, mitochondrial	PRDX5	67515000		51821000	235580000		40726000	0.595		1.365	0.98	0.888373
P30048	91	K	Thioredoxin-dependent peroxide reductase, mitochondrial	PRDX3	24865000			10313000			1.396			1.396
P32119	119	K	Peroxiredoxin-2	PRDX2	18361000		13312000	18095000		16924000	0.961		0.943	0.952	0.168807
P32119	26	K	Peroxiredoxin-2	PRDX2	162440000	141650000	96065000	155000000	127990000	93527000	1.17	1.27	0.98	1.14	0.312964
P32119	135	K	Peroxiredoxin-2	PRDX2	48572000	49929000	59849000	43507000	52859000	54418000	1.054	0.945	1.196	1.065	0.556475
P32119	34	K	Peroxiredoxin-2	PRDX2			23989000			25173000			1.023	1.023
Q06830	92	K	Peroxiredoxin-1	PRDX1		24443000	35671000		15797000	27756000		1.706	1.255	1.4805	0.329972
Q06830	192	K	Peroxiredoxin-1	PRDX1		39679000	61642000		27703000	44904000		1.512	1.423	1.4675	0.0709892
Q06830	27	K	Peroxiredoxin-1	PRDX1	182730000	165860000	268310000	135850000	113750000	200160000	1.375	1.488	1.348	1.40367	0.0117369
Q06830	35	K	Peroxiredoxin-1	PRDX1	166600000	151210000	157280000	116440000	115010000	112490000	1.331	1.289	1.397	1.339	0.00952478
Q06830	136	K	Peroxiredoxin-1	PRDX1	161520000	208710000	214080000	117750000	152320000	154220000	1.299	1.289	1.235	1.27433	0.00625491
Q06830	7	K	Peroxiredoxin-1	PRDX1	34449000		49086000	19029000		26915000	1.681		1.747	1.714	0.0321573
Q06830	120	K	Peroxiredoxin-1	PRDX1	165700000	43852000	90917000	171630000	40687000	72838000	1.148	1.254	1.597	1.333	0.148518
Q06830	168	K	Peroxiredoxin-1	PRDX1		48454000			19618000			1.99		1.99
P50897	216	K	Palmitoyl-protein thioesterase 1	PPT1
P30153	188	K	Serine/threonine-protein phosphatase 2A 65 kDa regulatory subunit A alpha isoform	PPP2R1A		23886000	21245000		23708000	23198000		0.851	0.942	0.8965	0.366859
P30153	107	K	Serine/threonine-protein phosphatase 2A 65 kDa regulatory subunit A alpha isoform	PPP2R1A		28564000			35017000			0.543		0.543
P30153	255	K	Serine/threonine-protein phosphatase 2A 65 kDa regulatory subunit A alpha isoform	PPP2R1A		5048400			7962500			0.865		0.865
P30153	542	K	Serine/threonine-protein phosphatase 2A 65 kDa regulatory subunit A alpha isoform	PPP2R1A			5625200			6830500			0.762	0.762
P67775	41	K	Serine/threonine-protein phosphatase 2A catalytic subunit alpha isoform	PPP2CA	14517000		8497100	15580000		8232200	1.06		1.036	1.048	0.212001
O60237	967	K	Protein phosphatase 1 regulatory subunit 12B	PPP1R12B		8339400			6325200			1.124		1.124
O14974	729	K	Protein phosphatase 1 regulatory subunit 12A	PPP1R12A	9987800		7950100	11247000		7566700	0.994		0.935	0.9645	0.552914
O14974	1015	K	Protein phosphatase 1 regulatory subunit 12A	PPP1R12A			4633000			4807700			0.834	0.834
P36873	141	K	Serine/threonine-protein phosphatase PP1-gamma catalytic subunit	PPP1CC		4775200			6029900			0.791		0.791
P36873	260	K	Serine/threonine-protein phosphatase PP1-gamma catalytic subunit	PPP1CC		31595000	65016000		29550000	73565000		1.038	0.95	0.994	0.929167
P36873	238	K	Serine/threonine-protein phosphatase PP1-gamma catalytic subunit	PPP1CC			24695000			25594000			0.876	0.876
O43447	101	K	Peptidyl-prolyl cis-trans isomerase H	PPIH		12268000	15262000		7918300	14667000		1.405	1.092	1.2485	0.442032
P30405	86	K	Peptidyl-prolyl cis-trans isomerase F, mitochondrial	PPIF		13976000	10562000		8311500	5636400		1.246	1.321	1.2835	0.104648
P23284	215	K	Peptidyl-prolyl cis-trans isomerase B	PPIB	266210000	100080000	142510000	162420000	60943000	97715000	1.651	1.766	1.7	1.70567	0.00199618
P23284	129	K	Peptidyl-prolyl cis-trans isomerase B	PPIB	19516000		25500000	13759000		21783000	1.55		1.621	1.5855	0.0436995
P23284	67	K	Peptidyl-prolyl cis-trans isomerase B	PPIB		39937000	16921000		25307000	12183000		1.748	1.5	1.624	0.140578
P23284	98	K	Peptidyl-prolyl cis-trans isomerase B	PPIB		56990000	60396000		125110000	36321000		0.588	1.474	1.031	0.930211
P23284	84	K	Peptidyl-prolyl cis-trans isomerase B	PPIB	115610000	51185000	110720000	89873000	37463000	69050000	1.482	1.476	1.605	1.521	0.00630911
P23284	204	K	Peptidyl-prolyl cis-trans isomerase B	PPIB	33057000		19053000	16479000		11018000	2.007		1.807	1.907	0.0730368
P23284	89	K	Peptidyl-prolyl cis-trans isomerase B	PPIB	32117000	59154000		20380000	35807000		1.664	1.742		1.703	0.0387051
P23284	116	K	Peptidyl-prolyl cis-trans isomerase B	PPIB	50383000		75377000	36348000		58441000	1.123		1.264	1.1935	0.283618
P23284	165	K	Peptidyl-prolyl cis-trans isomerase B	PPIB	28836000			19056000			1.561			1.561
P23284	171	K	Peptidyl-prolyl cis-trans isomerase B	PPIB	105190000	75837000	60926000	66069000	45437000	34053000	2.646	1.452	1.658	1.91867	0.109433
P62937	131	K	Peptidyl-prolyl cis-trans isomerase A	PPIA	282070000	231620000		248010000	184620000		1.14	1.261		1.2005	0.23843
P62937	28	K	Peptidyl-prolyl cis-trans isomerase A	PPIA	245770000	207600000	371110000	194820000	185080000	294160000	1.223	1.204	1.243	1.22333	0.00311451
P62937	31	K	Peptidyl-prolyl cis-trans isomerase A	PPIA	419900000	277680000	504340000	334200000	201190000	371310000	1.302	1.367	1.324	1.331	0.00373091
P62937	49	K	Peptidyl-prolyl cis-trans isomerase A	PPIA	494420000	354100000	267030000	429340000	326840000	237130000	1.165	1.232	1.167	1.188	0.0166784
P62937	133	K	Peptidyl-prolyl cis-trans isomerase A	PPIA		16242000			27501000			0.637		0.637
P62937	44	K	Peptidyl-prolyl cis-trans isomerase A	PPIA	879930000		932210000	737630000		795510000	1.184		1.204	1.194	0.0424728
P62937	82	K	Peptidyl-prolyl cis-trans isomerase A	PPIA	429960000	128460000	114600000	351990000	119840000	108250000	1.186	1.029	1.175	1.13	0.165814
P62937	76	K	Peptidyl-prolyl cis-trans isomerase A	PPIA		4256600			3719600			1.501		1.501
P62937	125	K	Peptidyl-prolyl cis-trans isomerase A	PPIA	398730000	403330000	77180000	353230000	354190000	65976000	1.163	1.147	1.24	1.18333	0.0293886
Q15181	22	K	Inorganic pyrophosphatase	PPA1		12033000	13072000		13307000	11559000		0.986	1.102	1.044	0.690812
Q15181	128	K	Inorganic pyrophosphatase	PPA1	12481000			9635800			1.525			1.525
Q15181	213	K	Inorganic pyrophosphatase	PPA1		12376000			30058000			0.848		0.848
P16435	100	K	NADPH--cytochrome P450 reductase	POR			2836000			2416100			0.84	0.84
Q15165	144	K	Serum paraoxonase/arylesterase 2	PON2			24117000			21743000			1.282	1.282
Q9NRF9	31	K	DNA polymerase epsilon subunit 3	POLE3			10469000			7140200			1.58	1.58
Q8WVV4	513	K	Protein POF1B	POF1B	16804000		12956000	13681000		10074000	1.106		1.175	1.1405	0.20099
Q9H307	157	K	Pinin	PNN	20576000	15094000	13965000	22049000	12468000	12489000	1.084	1.152	1.081	1.10567	0.058958
Q15126	69	K	Phosphomevalonate kinase	PMVK		13981000	13529000		12159000	15623000		1.066	0.892	0.979	0.874401
P13797	300	K	Plastin-3	PLS3	23952000	33087000		22985000	29682000		1.152	0.814		0.983	0.917133
P13797	52	K	Plastin-3	PLS3	37808000		14477000	25368000		5187700	1.659		1.555	1.607	0.0613129
P13797	91	K	Plastin-3	PLS3	8660200			11758000			0.97			0.97
P13797	312	K	Plastin-3	PLS3		26505000	31567000		20719000	30082000		1.299	1.083	1.191	0.411085
P13797	545	K	Plastin-3	PLS3	43431000	60583000	42181000	40737000	58998000	37195000	1.178	1.057	1.19	1.14167	0.106016
P13797	18	K	Plastin-3	PLS3	5750500	5335600		4820200	3965200		1.034	1.289		1.1615	0.525955
P13797	537	K	Plastin-3	PLS3			3165900			4186200			0.688	0.688
Q14651	543	K	Plastin-1	PLS1		19636000	27776000		19102000	26937000		1.06	1.115	1.0875	0.257487
Q14651	58	K	Plastin-1	PLS1			3330400			4911100			0.856	0.856
O60568	215	K	Procollagen-lysine,2-oxoglutarate 5-dioxygenase 3	PLOD3		4902300			6473100			0.818		0.818
O60664	122	K	Perilipin-3	PLIN3	43551000	25397000	18882000	66859000	51974000	44642000	0.542	0.446	0.428	0.472	0.0136287
O60664	65	K	Perilipin-3	PLIN3	24103000	12404000	12442000	50419000	30406000	30996000	0.668	0.44	0.476	0.528	0.0527699
Q15149	3182	K	Plectin	PLEC		12811000	18307000		16037000	13439000		1.04	1.097	1.0685	0.33103
Q15149	1508	K	Plectin	PLEC	12215000	9872100	21428000	13136000	9950100	20961000	0.928	1.008	1.042	0.992667	0.858359
Q15149	908	K	Plectin	PLEC		18224000			20994000			1.01		1.01
Q15149	4173	K	Plectin	PLEC	37526000	24190000	32731000	36813000	26015000	25548000	1.062	1.079	1.017	1.05267	0.142654
Q15149	2447	K	Plectin	PLEC	40023000		75826000	45188000		85691000	0.872		0.308	0.59	0.535864
Q15149	2297	K	Plectin	PLEC	3549500			4837200			0.831			0.831
Q15149	2099	K	Plectin	PLEC	3824600	9284700	12289000	3539700	14063000	14838000	0.732	0.662	0.852	0.748667	0.0815898
Q15149	2652	K	Plectin	PLEC	8659500			13639000			0.739			0.739
Q15149	2409	K	Plectin	PLEC		37517000	56419000		62320000	137250000		0.558	0.543	0.5505	0.0205393
Q15149	236	K	Plectin	PLEC	13740000	26936000		12395000	26139000		0.872	1.102		0.987	0.923756
Q15149	469	K	Plectin	PLEC	32123000		13714000	30055000		13234000	1.126		1.12	1.123	0.0207265
Q15149	1896	K	Plectin	PLEC	31613000	48103000	39839000	38237000	46049000	42920000	0.929	1.131	0.921	0.993667	0.906187
Q15149	4480	K	Plectin	PLEC	20683000	16965000	45650000	21533000	12635000	43055000	1.183	1.437	1.124	1.248	0.142706
Q15149	1718	K	Plectin	PLEC	48519000	87233000	53162000	53871000	83629000	52868000	0.926	0.888	0.997	0.937	0.251221
Q15149	2068	K	Plectin	PLEC	11630000	8559400	7854700	11475000	8572500	8243800	7.393	1.053	0.466	2.97067	0.710517
Q15149	3237	K	Plectin	PLEC			52669000			61064000			1.049	1.049
Q15149	191	K	Plectin	PLEC		4744800			4646600			1.096		1.096
Q15149	1439	K	Plectin	PLEC			40749000			34401000			1.134	1.134
Q15149	3968	K	Plectin	PLEC	17982000			16836000			1.025			1.025
Q15149	4504	K	Plectin	PLEC	4106900	5778400		6034600	6209600		0.817	0.993		0.905	0.587076
Q15149	4140	K	Plectin	PLEC	28252000	37873000	46036000	26683000	34684000	48997000	0.961	1.345	1.042	1.116	0.507645
Q15149	2047	K	Plectin	PLEC	44989000	46438000		56304000	55664000		0.866	0.994		0.93	0.582725
Q15149	3469	K	Plectin	PLEC		25202000			31035000			0.903		0.903
Q15149	4121	K	Plectin	PLEC	26164000	33462000		26712000	36800000		1.011	1.093		1.052	0.531549
Q15149	3373	K	Plectin	PLEC			14950000			9858800			1.541	1.541
Q15149	1210	K	Plectin	PLEC		18371000	24067000		8489200	26690000		1.478	0.907	1.1925	0.744484
Q15149	2598	K	Plectin	PLEC	16129000		14591000	14875000		14865000	1.067		1.029	1.048	0.319561
Q15149	2154	K	Plectin	PLEC	31940000	41801000		682060000	30771000		0.102	1.127		0.6145	0.639045
Q15149	2129	K	Plectin	PLEC	59615000	64720000	38333000	62711000	72120000	37527000	0.94	1.01	0.989	0.979667	0.50576
Q15149	1150	K	Plectin	PLEC	18596000	19279000	26590000	18135000	13790000	21731000	1.602	1.237	1.341	1.39333	0.0734698
Q15149	1573	K	Plectin	PLEC		31384000			34863000			0.821		0.821
Q15149	3415	K	Plectin	PLEC			9799200			10091000			0.877	0.877
Q15149	3505	K	Plectin	PLEC	33348000	43759000	28474000	35600000	45999000	39156000	0.971	0.952	0.927	0.95	0.088792
Q15149	3685	K	Plectin	PLEC		13628000			16653000			0.914		0.914
Q15149	1833	K	Plectin	PLEC	31367000		22093000	30691000		22106000	0.994		0.965	0.9795	0.501741
Q15149	1725	K	Plectin	PLEC	63536000		106030000	65817000		110390000	1.002		4.676	2.839	0.607396
Q15149	4584	K	Plectin	PLEC	28174000	63494000	68178000	29617000	66826000	73893000	1.081	1.013	1.021	1.03833	0.2762
Q15149	2473	K	Plectin	PLEC		8848000			12088000			1.16		1.16
Q15149	1175	K	Plectin	PLEC		10642000	18380000		10344000	23554000		1.104	1.062	1.083	0.211366
Q15149	1975	K	Plectin	PLEC	48461000	26303000	58108000	46709000	44539000	60584000	0.981	0.953	0.915	0.949667	0.170072
Q15149	567	K	Plectin	PLEC	7289200	8344500	9610800	6137200	7065400	8168000	1.27	1.114	1.153	1.179	0.0768915
Q15149	3027	K	Plectin	PLEC			6662400			6765700			1.059	1.059
Q15149	1996	K	Plectin	PLEC	37227000	50347000	30057000	36024000	56983000	31172000	0.997	1.59	0.951	1.17933	0.566069
Q15149	581	K	Plectin	PLEC	26813000	44955000		23714000	41140000		1.039	1.024		1.0315	0.203976
Q15149	3091	K	Plectin	PLEC	46620000	55173000	33870000	40614000	54213000	33601000	1.132	1.021	1.002	1.05167	0.402656
Q15149	3476	K	Plectin	PLEC	54454000	67375000	55038000	64908000	74460000	172540000	0.915	0.969	0.415	0.766333	0.42476
Q15149	2339	K	Plectin	PLEC			74691000			79843000			0.881	0.881
Q15149	1250	K	Plectin	PLEC	35137000	12371000	25249000	34231000	9948700	23290000	1.092	1.299	1.214	1.20167	0.0995009
Q15149	4205	K	Plectin	PLEC	113040000	85905000	84874000	99388000	88471000	79093000	1.125	0.985	1.012	1.04067	0.522217
Q15149	1410	K	Plectin	PLEC		9597100			11537000			0.916		0.916
Q15149	2452	K	Plectin	PLEC	52044000		72458000	57787000		76965000	0.866		0.935	0.9005	0.302069
Q15149	2025	K	Plectin	PLEC	505660000	567200000	518650000	583570000	508380000	592830000	0.948	1.46	0.928	1.112	0.689787
Q15149	1908	K	Plectin	PLEC	23362000	9287600	46562000	29200000	12219000	50715000	0.897	0.797	0.988	0.894	0.267148
Q15149	2073	K	Plectin	PLEC	122290000	71439000	73302000	125760000	68729000	80974000	0.902	0.977	0.902	0.927	0.143517
Q15149	1994	K	Plectin	PLEC		20499000			19585000			0.996		0.996
Q15149	2650	K	Plectin	PLEC		46367000	57278000		50933000	59305000		0.922	0.978	0.95	0.431887
Q15149	597	K	Plectin	PLEC	80154000			88788000			0.692			0.692
Q15149	3420	K	Plectin	PLEC	28422000	57950000	40998000	31063000	69419000	42014000	0.967	0.846	0.941	0.918	0.22296
Q15149	3044	K	Plectin	PLEC	17352000	16202000		12800000	15846000		1.13	1.004		1.067	0.588359
Q15149	2846	K	Plectin	PLEC		12823000			14844000			0.908		0.908
Q15149	1792	K	Plectin	PLEC		47072000			54378000			0.853		0.853
Q15149	1528	K	Plectin	PLEC		30278000			28860000			0.363		0.363
Q15149	1801	K	Plectin	PLEC	17477000			17750000			1.016			1.016
Q15149	4475	K	Plectin	PLEC	30010000	42909000	37009000	24450000	35155000	32162000	1.693	1.262	1.326	1.427	0.0891611
Q15149	2411	K	Plectin	PLEC	10514000			12017000			0.824			0.824
Q15149	3384	K	Plectin	PLEC	26392000		32632000	21171000		28905000	1.027		1.241	1.134	0.531313
Q15149	2274	K	Plectin	PLEC	56698000	23668000	36467000	55547000	28640000	35443000	1.011	0.956	1	0.989	0.642392
P14618	141	K	Pyruvate kinase PKM	PKM			15758000			11633000			1.399	1.399
P14618	270	K	Pyruvate kinase PKM	PKM	656930000	553280000	141250000	568200000	487380000	133120000	1.189	1.244	1.212	1.215	0.00673521
P14618	89	K	Pyruvate kinase PKM	PKM		76498000			37534000			1.723		1.723
P14618	115	K	Pyruvate kinase PKM	PKM	213270000	112700000	139540000	207590000	84287000	88768000	1.227	1.459	1.46	1.382	0.0456085
P14618	311	K	Pyruvate kinase PKM	PKM	12453000	14657000	30634000	9569100	9985200	32154000	1.529	1.307	1.154	1.33	0.107809
P14618	305	K	Pyruvate kinase PKM	PKM	186690000	304410000	286430000	140960000	239780000	245430000	1.3	1.306	1.274	1.29333	0.00131388
P14618	367	K	Pyruvate kinase PKM	PKM	13169000		11099000	16917000		12222000	1.027		0.889	0.958	0.732922
P14618	261	K	Pyruvate kinase PKM	PKM	237090000	183920000	178670000	212190000	166390000	160990000	1.098	1.109	1.185	1.13067	0.0529657
P14618	224	K	Pyruvate kinase PKM	PKM	106530000	169400000	264710000	75402000	123250000	200740000	1.438	1.409	1.443	1.43	0.000648127
P14618	166	K	Pyruvate kinase PKM	PKM	67298000	81904000		53063000	56448000		2.029	1.849		1.939	0.0630501
P14618	498	K	Pyruvate kinase PKM	PKM	207350000	222600000	286020000	174820000	189490000	226410000	1.267	1.228	1.218	1.23767	0.00473807
P14618	62	K	Pyruvate kinase PKM	PKM	399450000	492810000	308990000	349800000	393610000	261100000	1.242	1.337	1.167	1.24867	0.0444902
Q86WI1	3722	K	Fibrocystin-L	PKHD1L1			19000000			12437000			1.458	1.458
P48739	50	K	Phosphatidylinositol transfer protein beta isoform	PITPNB	3527900	2366300		3316800	2511800		0.889	1.033		0.961	0.757072
Q9Y237	47	K	Peptidyl-prolyl cis-trans isomerase NIMA-interacting 4	PIN4	5181600		3077200	5506300		2180700	1.02		1.145	1.0825	0.516534
Q13492	324	K	Phosphatidylinositol-binding clathrin assembly protein	PICALM		7807500			10743000			0.84		0.84
Q99623	216	K	Prohibitin-2	PHB2		23582000	27716000		16825000	20619000		1.465	1.332	1.3985	0.126479
Q99623	6	K	Prohibitin-2	PHB2	49877000	97583000		36892000	65226000		1.42	1.483		1.4515	0.0523613
Q99623	244	K	Prohibitin-2	PHB2	11931000	7192000	11203000	3819200	4731000	7107700	2.54	1.818	1.335	1.89767	0.116653
P35232	4	K	Prohibitin	PHB	57699000	49876000		42652000	40843000		1.468	1.426		1.447	0.0353385
P35232	186	K	Prohibitin	PHB			20185000			18307000			1.088	1.088
P35232	202	K	Prohibitin	PHB	57909000	47320000	55592000	35384000	34704000	43843000	1.519	1.305	1.335	1.38633	0.0304245
O00264	169	K	Membrane-associated progesterone receptor component 1	PGRMC1	11917000	22027000		10341000	18182000		1.126	1.192		1.159	0.170086
P00558	91	K	Phosphoglycerate kinase 1	PGK1	339780000	437460000	287410000	284160000	366030000	246060000	1.263	1.212	1.233	1.236	0.00474658
P00558	106	K	Phosphoglycerate kinase 1	PGK1	39822000		39774000	39853000		43165000	1.346		1.296	1.321	0.0610628
P00558	353	K	Phosphoglycerate kinase 1	PGK1	36088000	42955000	42347000	27336000	34395000	32240000	1.298	1.232	1.371	1.30033	0.0202357
P00558	264	K	Phosphoglycerate kinase 1	PGK1		84675000	42735000		66629000	35109000		1.354	1.268	1.311	0.108251
P00558	216	K	Phosphoglycerate kinase 1	PGK1	78688000	114770000	114570000	37667000	66175000	74168000	1.686	1.551	1.641	1.626	0.00382376
P00558	139	K	Phosphoglycerate kinase 1	PGK1	19932000		16322000	17621000		13709000	1.172		1.259	1.2155	0.162118
P00558	191	K	Phosphoglycerate kinase 1	PGK1		8895200	14561000		7861500	7602500		1.291	1.345	1.318	0.0666124
P00558	272	K	Phosphoglycerate kinase 1	PGK1	67473000	115490000	210890000	51451000	96242000	179570000	1.245	1.253	1.186	1.228	0.0105647
P00558	267	K	Phosphoglycerate kinase 1	PGK1	282530000	266550000	531020000	244830000	209210000	425660000	1.156	1.218	1.271	1.215	0.0286938
P00558	6	K	Phosphoglycerate kinase 1	PGK1			47199000			73236000			0.968	0.968
P00558	97	K	Phosphoglycerate kinase 1	PGK1	316860000	243600000	356970000	250070000	182090000	253650000	1.256	1.342	1.379	1.32567	0.0142936
P00558	11	K	Phosphoglycerate kinase 1	PGK1		187070000	265860000		147020000	218130000		1.228	1.247	1.2375	0.0324113
P00558	388	K	Phosphoglycerate kinase 1	PGK1	43501000	48958000	31319000	27661000	49531000	23821000	1.387	1.959	1.241	1.529	0.137803
P00558	131	K	Phosphoglycerate kinase 1	PGK1		133750000	144210000		92765000	124670000		1.345	1.172	1.2585	0.257368
P00558	361	K	Phosphoglycerate kinase 1	PGK1			10774000			6312200			1.427	1.427
P00558	199	K	Phosphoglycerate kinase 1	PGK1			4470400			2553200			1.42	1.42
P00558	220	K	Phosphoglycerate kinase 1	PGK1	255520000	218050000	161080000	198880000	135200000	146300000	1.34	1.402	1.245	1.329	0.0216688
P00558	291	K	Phosphoglycerate kinase 1	PGK1	199000000	461280000	506160000	157000000	336720000	384470000	1.36	1.36	1.439	1.38633	0.00495338
P00558	146	K	Phosphoglycerate kinase 1	PGK1	131150000	163100000		94556000	117560000		1.311	1.323		1.317	0.0148938
P52209	163	K	6-phosphogluconate dehydrogenase, decarboxylating	PGD		51813000			32379000			1.767		1.767
P52209	51	K	6-phosphogluconate dehydrogenase, decarboxylating	PGD	22105000		49805000	18928000		39572000	1.508		1.326	1.417	0.163419
P52209	375	K	6-phosphogluconate dehydrogenase, decarboxylating	PGD	63980000	39353000	63870000	58819000	31402000	57141000	1.414	1.22	1.165	1.26633	0.0829623
P52209	119	K	6-phosphogluconate dehydrogenase, decarboxylating	PGD	90925000	46692000	77032000	79602000	37622000	62260000	1.23	1.329	1.289	1.28267	0.0120931
P52209	48	K	6-phosphogluconate dehydrogenase, decarboxylating	PGD	63890000	43378000	68847000	40022000	29853000	47478000	1.415	1.504	1.451	1.45667	0.00331029
P52209	253	K	6-phosphogluconate dehydrogenase, decarboxylating	PGD	55066000	93091000		35228000	65952000		1.58	1.464		1.522	0.0814176
P52209	64	K	6-phosphogluconate dehydrogenase, decarboxylating	PGD	22413000	29156000		13726000	20964000		1.997	1.471		1.734	0.242897
P52209	325	K	6-phosphogluconate dehydrogenase, decarboxylating	PGD		2593200	3386800		2694100	2780400		0.999	1.152	1.0755	0.612407
P52209	59	K	6-phosphogluconate dehydrogenase, decarboxylating	PGD	213120000	283220000	146230000	168960000	268130000	133730000	1.351	1.299	1.334	1.328	0.00248651
P52209	294	K	6-phosphogluconate dehydrogenase, decarboxylating	PGD		49815000			45707000			1.095		1.095
P52209	38	K	6-phosphogluconate dehydrogenase, decarboxylating	PGD	82622000	103730000		64861000	72295000		1.353	1.341		1.347	0.0134614
P52209	316	K	6-phosphogluconate dehydrogenase, decarboxylating	PGD	150020000			115060000			1.084			1.084
Q96HS1	88	K	Serine/threonine-protein phosphatase PGAM5, mitochondrial	PGAM5	19915000	15540000	27657000	17643000	18983000	31844000	1.121	0.979	0.969	1.023	0.755546
Q96HS1	116	K	Serine/threonine-protein phosphatase PGAM5, mitochondrial	PGAM5		25270000			23543000			1.142		1.142
Q8N0Y7	100	K	Probable phosphoglycerate mutase 4	PGAM4			110380000			101040000			1.055	1.055
Q8N0Y7	106	K	Probable phosphoglycerate mutase 4	PGAM4
Q8N0Y7	5	K	Probable phosphoglycerate mutase 4	PGAM4			15942000			15919000			1.078	1.078
P18669	157	K	Phosphoglycerate mutase 1	PGAM1	30367000	19700000		29008000	21707000		0.876	0.915		0.8955	0.172891
P18669	100	K	Phosphoglycerate mutase 1	PGAM1	44483000	24286000		41355000	23233000		1.055	1.07		1.0625	0.10394
P18669	5	K	Phosphoglycerate mutase 1	PGAM1	21252000	20408000		18952000	20542000		1.04	1.009		1.0245	0.462362
P18669	106	K	Phosphoglycerate mutase 1	PGAM1	3741300	13544000		2593900	4946200		1.118	1.338		1.228	0.358272
P07737	54	K	Profilin-1	PFN1	138530000	125690000	78345000	137640000	130330000	92105000	1.176	0.905	0.86	0.980333	0.826906
P07737	108	K	Profilin-1	PFN1	193560000	264750000	120090000	248960000	351540000	155400000	0.739	0.759	0.782	0.76	0.00526212
P07737	105	K	Profilin-1	PFN1	57760000	43306000	27188000	67804000	51999000	31991000	0.747	0.839	0.854	0.813333	0.0558459
P07737	116	K	Profilin-1	PFN1	222680000	183830000	404460000	316720000	260740000	522300000	0.752	0.744	0.79	0.762	0.00684137
P07737	126	K	Profilin-1	PFN1			8821700			12762000			0.664	0.664
P08237	727	K	ATP-dependent 6-phosphofructokinase, muscle type	PFKM			15970000			11457000			1.613	1.613
P08237	738	K	ATP-dependent 6-phosphofructokinase, muscle type	PFKM	11265000			12669000			1.135			1.135
Q99471	100	K	Prefoldin subunit 5	PFDN5
Q9NQP4	37	K	Prefoldin subunit 4	PFDN4			14285000			15970000			0.972	0.972
Q9UHV9	94	K	Prefoldin subunit 2	PFDN2	29555000	11652000	32334000	39667000	12601000	30978000	1.043	0.946	0.914	0.967667	0.550685
Q9UHV9	111	K	Prefoldin subunit 2	PFDN2	8340700	25835000	13787000	9541300	32328000	22046000	0.834	0.778	0.765	0.792333	0.0186835
O15067	737	K	Phosphoribosylformylglycinamidine synthase	PFAS
O00541	81	K	Pescadillo homolog	PES1	10709000			6970900			1.848			1.848
P30086	150	K	Phosphatidylethanolamine-binding protein 1	PEBP1	215330000	117500000	150170000	279280000	152370000	207410000	0.779	0.833	0.813	0.808333	0.0124327
P30086	113	K	Phosphatidylethanolamine-binding protein 1	PEBP1	10586000	24359000	18474000	11705000	31504000	19301000	0.929	0.875	1.029	0.944333	0.412402
Q15121	88	K	Astrocytic phosphoprotein PEA-15	PEA15	10247000		14643000	7842100		13716000	1.275		1.213	1.244	0.102044
O00151	22	K	PDZ and LIM domain protein 1	PDLIM1			10212000			10457000			0.968	0.968
Q15084	108	K	Protein disulfide-isomerase A6	PDIA6	27199000	8766500		10328000	2684700		2.322	2.816		2.569	0.0918411
Q15084	73	K	Protein disulfide-isomerase A6	PDIA6			61263000			21445000			2.468	2.468
P13667	637	K	Protein disulfide-isomerase A4	PDIA4	32886000	22207000	13739000	47047000	25502000	31805000	0.742	0.947	0.754	0.814333	0.159417
P13667	582	K	Protein disulfide-isomerase A4	PDIA4	21941000		9884000	31996000		12270000	0.739		0.767	0.753	0.0588074
P13667	349	K	Protein disulfide-isomerase A4	PDIA4	4653100	4044400		8609200	6661500		0.982	0.654		0.818	0.582143
P13667	629	K	Protein disulfide-isomerase A4	PDIA4	10938000			11771000			1.184			1.184
P13667	221	K	Protein disulfide-isomerase A4	PDIA4		37505000	19607000		30412000	15159000		1.28	1.353	1.3165	0.0903156
P13667	111	K	Protein disulfide-isomerase A4	PDIA4	37440000	36983000	29224000	40069000	33535000	29337000	1.019	1.102	1.016	1.04567	0.309925
P13667	234	K	Protein disulfide-isomerase A4	PDIA4	47214000		52241000	58598000		53703000	0.991		1.271	1.131	0.630512
P13667	163	K	Protein disulfide-isomerase A4	PDIA4	26393000	30874000	21745000	29890000	40132000	31806000	0.991	0.663	0.798	0.817333	0.26945
P13667	245	K	Protein disulfide-isomerase A4	PDIA4			8334300			11477000			0.772	0.772
P13667	386	K	Protein disulfide-isomerase A4	PDIA4		9739200			14394000			0.642		0.642
P13667	119	K	Protein disulfide-isomerase A4	PDIA4	53615000			53939000			0.993			0.993
P13667	576	K	Protein disulfide-isomerase A4	PDIA4	41118000	49550000		55391000	68287000		0.737	0.742		0.7395	0.0100847
P13667	218	K	Protein disulfide-isomerase A4	PDIA4	26286000	22620000	21644000	32310000	26056000	22894000	1.059	0.824	0.863	0.915333	0.422189
P13667	506	K	Protein disulfide-isomerase A4	PDIA4			58024000			67240000			0.802	0.802
P30101	366	K	Protein disulfide-isomerase A3	PDIA3	60091000		18350000	26626000		10936000	2.156		1.891	2.0235	0.0835352
P30101	218	K	Protein disulfide-isomerase A3	PDIA3	40604000	49391000	24958000	23813000	33807000	17114000	1.563	1.5	1.522	1.52833	0.00120804
P30101	296	K	Protein disulfide-isomerase A3	PDIA3	40895000	102170000	101830000	30360000	66659000	63926000	1.564	1.41	1.666	1.54667	0.0183385
P30101	335	K	Protein disulfide-isomerase A3	PDIA3	22685000	8890900	15028000	10360000	11364000	6393900	1.398	1.499	1.819	1.572	0.0437034
P30101	214	K	Protein disulfide-isomerase A3	PDIA3	29702000	41659000		19309000	22783000		1.458	1.87		1.664	0.214847
P30101	274	K	Protein disulfide-isomerase A3	PDIA3	16685000	20970000	12223000	12067000	13512000	6703500	1.412	1.639	1.533	1.528	0.0152892
P30101	433	K	Protein disulfide-isomerase A3	PDIA3	21784000	29650000	26930000	13779000	29952000	17868000	1.226	1.574	1.605	1.46833	0.0710754
P30101	146	K	Protein disulfide-isomerase A3	PDIA3	177630000	268710000	232000000	117650000	169720000	146080000	1.47	1.571	1.554	1.53167	0.00348277
P30101	422	K	Protein disulfide-isomerase A3	PDIA3	16932000			11011000			1.654			1.654
P30101	362	K	Protein disulfide-isomerase A3	PDIA3	33791000	45718000	67999000	24430000	30023000	40016000	1.596	1.675	1.72	1.66367	0.00277102
P30101	460	K	Protein disulfide-isomerase A3	PDIA3	21230000		18561000	8800200		10442000	2.345		2.129	2.237	0.053977
P30101	231	K	Protein disulfide-isomerase A3	PDIA3	2029800			2516200			1.099			1.099
P30101	75	K	Protein disulfide-isomerase A3	PDIA3	63513000	75351000	37064000	39568000	51302000	21832000	1.664	1.714	1.816	1.73133	0.00327192
P30101	417	K	Protein disulfide-isomerase A3	PDIA3		88274000			54744000			1.511		1.511
P30101	425	K	Protein disulfide-isomerase A3	PDIA3	52771000			31866000			1.789			1.789
P30101	129	K	Protein disulfide-isomerase A3	PDIA3	61761000	113210000	52223000	35841000	66843000	35382000	1.628	1.632	1.662	1.64067	0.00026003
P08559	244	K	Pyruvate dehydrogenase E1 component subunit alpha, somatic form, mitochondrial	PDHA1			8453400			9568500			0.886	0.886
Q8WUM4	690	K	Programmed cell death 6-interacting protein	PDCD6IP		6118400	4017400		17725000	13452000		0.498	0.393	0.4455	0.12891
O14737	20	K	Programmed cell death protein 5	PDCD5		21817000			20970000			0.936		0.936
O14737	105	K	Programmed cell death protein 5	PDCD5	3072200			3024900			0.845			0.845
Q13442	137	K	28 kDa heat- and acid-stable phosphoprotein	PDAP1		20750000	30920000		22398000	28897000		0.909	0.97	0.9395	0.401339
Q99447	78	K	Ethanolamine-phosphate cytidylyltransferase	PCYT2
P12004	80	K	Proliferating cell nuclear antigen	PCNA	43563000	24417000	19608000	60081000	20920000	20904000	0.775	1.153	1.122	1.01667	0.996113
P12004	13	K	Proliferating cell nuclear antigen	PCNA	7609200			7023400			0.958			0.958
P12004	164	K	Proliferating cell nuclear antigen	PCNA			16586000			13869000			1.06	1.06
P22061	4	K	Protein-L-isoaspartate(D-aspartate) O-methyltransferase	PCMT1	19237000		15732000	37763000		27004000	0.78		0.809	0.7945	0.0710862
Q9Y5G5	61	K	Protocadherin gamma-A8	PCDHGA8			9768000			11369000			0.309	0.309
Q15365	31	K	Poly(rC)-binding protein 1	PCBP1		17474000	18872000		12699000	10595000		1.35	1.307	1.3285	0.0512126
P61457	36	K	Pterin-4-alpha-carbinolamine dehydratase	PCBD1		8396000	30214000		9698400	12866000		1.586	1.976	1.781	0.169187
P61457	41	K	Pterin-4-alpha-carbinolamine dehydratase	PCBD1	10400000	14067000	14607000	6833900	9332700	9891800	1.417	1.508	1.563	1.496	0.00753334
P11498	107	K	Pyruvate carboxylase, mitochondrial	PC		52782000	25250000		17339000	17220000		2.353	2.343	2.348	0.00224611
P11498	969	K	Pyruvate carboxylase, mitochondrial	PC		7710200	11777000		5482100	9122500		1.407	1.75	1.5785	0.210008
Q9BVG4	201	K	Protein PBDC1	PBDC1		2860600			1962300			1.476		1.476
Q9NVD7	140	K	Alpha-parvin	PARVA			16867000			15312000			1.195	1.195
P09874	131	K	Poly [ADP-ribose] polymerase 1	PARP1	5339500		3914200	4116800		2940200	1.38		1.161	1.2705	0.304494
P09874	571	K	Poly [ADP-ribose] polymerase 1	PARP1		13139000			9924000			1.614		1.614
P09874	134	K	Poly [ADP-ribose] polymerase 1	PARP1	19728000	13403000	23671000	14650000	13057000	19739000	1.188	1.043	1.183	1.138	0.135059
P09874	233	K	Poly [ADP-ribose] polymerase 1	PARP1	4396500		4175300	3281800		2749700	1.495		1.655	1.575	0.100209
P09874	108	K	Poly [ADP-ribose] polymerase 1	PARP1			9086700			9189400			1.452	1.452
P09874	400	K	Poly [ADP-ribose] polymerase 1	PARP1			12596000			9517500			1.604	1.604
P09874	518	K	Poly [ADP-ribose] polymerase 1	PARP1			8542000			9368800			0.905	0.905
Q99497	188	K	Protein/nucleic acid deglycase DJ-1	PARK7	12936000	15904000	17441000	10242000	18001000	17172000	1.3	1.144	1.26	1.23467	0.0471189
Q99497	148	K	Protein/nucleic acid deglycase DJ-1	PARK7	167650000	171700000	243680000	142200000	186860000	286990000	1.116	1.096	1.04	1.084	0.0903751
Q99497	182	K	Protein/nucleic acid deglycase DJ-1	PARK7	9689300	12881000	12796000	13579000	13190000	10702000	0.677	1.102	1.315	1.03133	0.981467
Q99497	130	K	Protein/nucleic acid deglycase DJ-1	PARK7	22600000	21612000	12717000	19607000	16863000	11982000	1.197	1.272	1.136	1.20167	0.0448024
Q13177	52	K	Serine/threonine-protein kinase PAK 2	PAK2	7618100			5502200			1.489			1.489
Q13177	62	K	Serine/threonine-protein kinase PAK 2	PAK2			9540400			9972900			0.935	0.935
P22234	19	K	Multifunctional protein ADE2	PAICS		13116000	16645000		9609700	14444000		1.154	1.153	1.1535	0.00273284
P22234	125	K	Multifunctional protein ADE2	PAICS	7328200		3073500	4054900		3068900	1.542		1.364	1.453	0.145919
P22234	36	K	Multifunctional protein ADE2	PAICS	23466000		29215000	23445000		23212000	1.154		1.188	1.171	0.082396
P22234	11	K	Multifunctional protein ADE2	PAICS	9281500			8409300			1.423			1.423
P43034	76	K	Platelet-activating factor acetylhydrolase IB subunit alpha	PAFAH1B1		12332000			11233000			1.008		1.008
Q13310	240	K	Polyadenylate-binding protein 4	PABPC4	12814000			11050000			1.186			1.186
P11940	108	K	Polyadenylate-binding protein 1	PABPC1
P11940	208	K	Polyadenylate-binding protein 1	PABPC1		20813000	22805000		15988000	18030000		1.306	1.039	1.1725	0.518443
P11940	284	K	Polyadenylate-binding protein 1	PABPC1	9772300	11811000	15852000	6931600	10410000	11180000	1.388	1.214	1.528	1.37667	0.061072
P11940	229	K	Polyadenylate-binding protein 1	PABPC1			4890000			2565400			2.184	2.184
P11940	606	K	Polyadenylate-binding protein 1	PABPC1	31641000		44997000	31279000		41376000	1.075		1.172	1.1235	0.309677
P11940	213	K	Polyadenylate-binding protein 1	PABPC1	6675900	8344500		6580900	5828000		1.47	1.673		1.5715	0.127679
P11940	512	K	Polyadenylate-binding protein 1	PABPC1	11146000	20569000		7405400	12302000		1.441	1.617		1.529	0.121162
P11940	104	K	Polyadenylate-binding protein 1	PABPC1	9682000	8943900		10730000	9661400		1.275	1.055		1.165	0.467734
Q9UQ80	101	K	Proliferation-associated protein 2G4	PA2G4	29894000	25142000	41268000	25607000	20884000	29733000	1.165	1.243	1.201	1.203	0.015098
Q9UQ80	199	K	Proliferation-associated protein 2G4	PA2G4	10556000	21765000	9487700	7333900	20744000	4824500	1.286	0.96	1.416	1.22067	0.322997
Q9UQ80	22	K	Proliferation-associated protein 2G4	PA2G4	28362000	66646000	49187000	29445000	55602000	44053000	1.079	1.197	1.146	1.14067	0.0711104
P07237	130	K	Protein disulfide-isomerase	P4HB	25631000		50625000	16198000		38421000	1.369		1.45	1.4095	0.07513
P07237	114	K	Protein disulfide-isomerase	P4HB	10436000	24677000	11533000	6388200	17978000	7335100	1.629	1.506	1.537	1.55733	0.00421299
P07237	207	K	Protein disulfide-isomerase	P4HB	17357000	205100000	12834000	9984900	157910000	8243700	1.664	1.197	1.683	1.51467	0.0984805
P07237	200	K	Protein disulfide-isomerase	P4HB	85823000	62476000	126360000	71850000	57801000	85163000	1.339	1.422	1.507	1.42267	0.0138531
P07237	103	K	Protein disulfide-isomerase	P4HB	42286000	69699000		26014000	39190000		1.671	1.668		1.6695	0.00157828
P07237	271	K	Protein disulfide-isomerase	P4HB	42174000		96818000	32908000		51344000	1.434		1.552	1.493	0.0884182
P07237	375	K	Protein disulfide-isomerase	P4HB	21755000	251590000	333950000	19681000	222260000	257100000	0.998	1.091	1.352	1.147	0.363172
P07237	308	K	Protein disulfide-isomerase	P4HB	52976000	68152000	105940000	45113000	53747000	69607000	1.42	1.348	1.409	1.39233	0.00358209
P07237	385	K	Protein disulfide-isomerase	P4HB	92676000	120410000	168660000	76840000	81012000	136740000	1.371	1.288	1.405	1.35467	0.0107777
P07237	81	K	Protein disulfide-isomerase	P4HB	138030000	72003000	119790000	105860000	50030000	87554000	1.304	1.407	1.369	1.36	0.00777397
P07237	326	K	Protein disulfide-isomerase	P4HB	25004000			11530000			1.995			1.995
P07237	415	K	Protein disulfide-isomerase	P4HB		39535000	41595000		30689000	36548000		1.408	1.275	1.3415	0.149846
P07237	424	K	Protein disulfide-isomerase	P4HB	90506000	99516000	113400000	76162000	66633000	82336000	1.44	1.63	1.359	1.47633	0.027667
P07237	283	K	Protein disulfide-isomerase	P4HB	173250000	275660000	235800000	114700000	205170000	188550000	1.489	1.381	1.081	1.317	0.153452
P07237	409	K	Protein disulfide-isomerase	P4HB		7442700	26885000		6053600	15106000		1.962	1.99	1.976	0.00936555
P07237	276	K	Protein disulfide-isomerase	P4HB		336520000	397770000		263670000	409100000		1.385	1.38	1.3825	0.00502645
P07237	222	K	Protein disulfide-isomerase	P4HB	78680000	26399000	67049000	57359000	28045000	50694000	0.995	0.171	1.35	0.838667	0.597542
P07237	65	K	Protein disulfide-isomerase	P4HB	78773000	80445000	110290000	53418000	53836000	72937000	1.537	1.463	2.114	1.70467	0.0666206
P07237	263	K	Protein disulfide-isomerase	P4HB	107520000	147420000	62151000	67188000	96837000	39911000	1.509	1.525	1.476	1.50333	0.000835012
P07237	444	K	Protein disulfide-isomerase	P4HB	116320000	68401000	170840000	52568000	47623000	123200000	2.521	1.715	1.424	1.88667	0.0987813
P07237	436	K	Protein disulfide-isomerase	P4HB	31891000	39618000	19441000	25657000	20229000	15375000	1.831	1.488	1.417	1.57867	0.0427625
P07237	467	K	Protein disulfide-isomerase	P4HB	81457000	95401000	120660000	59788000	66486000	95599000	1.366	1.39	1.249	1.335	0.0193025
Q96FW1	115	K	Ubiquitin thioesterase OTUB1	OTUB1	39970000	17088000	23415000	38533000	16074000	18408000	0.989	1.133	1.336	1.15267	0.3339
Q96D31	265	K	Calcium release-activated calcium channel protein 1	ORAI1			2482700			2735800			1.173	1.173
Q9NTK5	363	K	Obg-like ATPase 1	OLA1		29173000	45603000		18849000	24269000		1.556	1.741	1.6485	0.100643
Q9NTK5	169	K	Obg-like ATPase 1	OLA1	14729000	15709000		8308900	10368000		1.628	1.254		1.441	0.303873
Q9NTK5	354	K	Obg-like ATPase 1	OLA1		10829000	9178800		7366300	7761100		1.446	1.206	1.326	0.275281
Q56VL3	53	K	OCIA domain-containing protein 2	OCIAD2	14108000			8060500			1.166			1.166
Q56VL3	41	K	OCIA domain-containing protein 2	OCIAD2			9365300			12176000			0.676	0.676
Q56VL3	146	K	OCIA domain-containing protein 2	OCIAD2	4048000			3429200			0.977			0.977
Q8TEM1	228	K	Nuclear pore membrane glycoprotein 210	NUP210			2683500			2725300			1.035	1.035
O75694	824	K	Nuclear pore complex protein Nup155	NUP155	5363800		4341800	6976200		10430000	0.866		0.6	0.733	0.426695
Q14980	1415	K	Nuclear mitotic apparatus protein 1	NUMA1		2852100			2346100			1.118		1.118
Q14980	1244	K	Nuclear mitotic apparatus protein 1	NUMA1		14175000	8859800		8843300	6487100		1.564	1.246	1.405	0.285841
Q14980	891	K	Nuclear mitotic apparatus protein 1	NUMA1	23545000	18469000	36775000	17641000	16293000	28138000	1.377	1.193	1.314	1.29467	0.0383393
Q14980	1261	K	Nuclear mitotic apparatus protein 1	NUMA1			12540000			9282000			1.485	1.485
O43809	56	K	Cleavage and polyadenylation specificity factor subunit 5	NUDT21	37805000	37010000		28169000	20568000		1.37	1.718		1.544	0.227825
Q9Y266	247	K	Nuclear migration protein nudC	NUDC	8312700	14239000	14435000	10258000	16767000	18304000	0.835	0.861	0.773	0.823	0.0379645
Q9Y266	275	K	Nuclear migration protein nudC	NUDC	11834000			10877000			0.994			0.994
Q9Y266	105	K	Nuclear migration protein nudC	NUDC	5651400	6146000		6020800	7159100		1.049	0.943		0.996	0.954222
Q9Y266	68	K	Nuclear migration protein nudC	NUDC			12221000			10785000			1.031	1.031
P80303	309	K	Nucleobindin-2	NUCB2	55643000	43267000	14591000	48874000	35283000	11701000	1.063	1.375	1.158	1.19867	0.198906
P80303	320	K	Nucleobindin-2	NUCB2		3087700			4126100			1.134		1.134
P80303	121	K	Nucleobindin-2	NUCB2		9954000	25701000		8992900	27160000		1.144	1.213	1.1785	0.157635
Q02818	364	K	Nucleobindin-1	NUCB1	4871300			4149200			1.24			1.24
Q02818	177	K	Nucleobindin-1	NUCB1			3598100			4585300			1.124	1.124
P53384	56	K	Cytosolic Fe-S cluster assembly factor NUBP1	NUBP1	5552400	6378200	5075400	5595300	7189200	4931700	0.976	0.942	1.038	0.985333	0.697541
P06748	54	K	Nucleophosmin	NPM1			22510000			13975000			1.639	1.639
P06748	229	K	Nucleophosmin	NPM1	152990000	88020000	100830000	144660000	80024000	101390000	1.024	1.077	1.02	1.04033	0.208827
P06748	141	K	Nucleophosmin	NPM1	86406000	103950000	77022000	81855000	87181000	74366000	1.063	1.06	1.077	1.06667	0.00854526
P06748	239	K	Nucleophosmin	NPM1	217250000			167900000			1.338			1.338
P06748	27	K	Nucleophosmin	NPM1	145370000	197460000	81617000	141180000	200580000	81253000	1.067	1.087	1.077	1.077	0.00774935
P06748	263	K	Nucleophosmin	NPM1	78629000	43537000	52743000	78413000	44211000	46977000	0.992	1.093	1.172	1.08567	0.309819
P06748	273	K	Nucleophosmin	NPM1		214690000	158450000		169030000	129930000		1.192	1.225	1.2085	0.0647201
P06748	267	K	Nucleophosmin	NPM1	34875000	38104000	51584000	26472000	27434000	40364000	1.908	1.374	1.317	1.533	0.102447
P06748	32	K	Nucleophosmin	NPM1	363660000	182110000	51860000	293540000	156820000	45643000	1.172	1.287	1.332	1.26367	0.0382384
P06748	250	K	Nucleophosmin	NPM1			37446000			20282000			1.18	1.18
P06748	257	K	Nucleophosmin	NPM1	33962000	107830000	87565000	41703000	88382000	70932000	0.891	1.204	1.256	1.117	0.531105
P55786	712	K	Puromycin-sensitive aminopeptidase	NPEPPS	8321000		10278000	8681200		10097000	0.858		1.221	1.0395	0.940818
P55786	768	K	Puromycin-sensitive aminopeptidase	NPEPPS	16632000		8013200	16190000		7229000	0.957		0.896	0.9265	0.346727
Q9Y2X3	323	K	Nucleolar protein 58	NOP58			31322000			31547000			0.915	0.915
Q15233	272	K	Non-POU domain-containing octamer-binding protein	NONO	48060000	53001000	81666000	42564000	45090000	70056000	1.284	1.227	1.464	1.325	0.0501455
Q15233	279	K	Non-POU domain-containing octamer-binding protein	NONO	7344400	9621200	12844000	4633700	7850100	12721000	1.403	1.266	1.199	1.28933	0.0466555
Q15233	371	K	Non-POU domain-containing octamer-binding protein	NONO	34612000	25234000	20183000	28268000	23035000	16088000	1.286	1.247	1.224	1.25233	0.00610526
Q15233	249	K	Non-POU domain-containing octamer-binding protein	NONO	41323000	112150000		39688000	90909000		1.144	1.185		1.1645	0.103273
Q15233	295	K	Non-POU domain-containing octamer-binding protein	NONO	27094000	35172000	29044000	17185000	23289000	19272000	1.296	1.252	1.373	1.307	0.0148971
Q15233	109	K	Non-POU domain-containing octamer-binding protein	NONO			60009000			51722000			1.16	1.16
Q15233	126	K	Non-POU domain-containing octamer-binding protein	NONO	8247500	36123000	40913000	8101800	31403000	27260000	1.041	1.085	1.475	1.20033	0.333623
Q15233	5	K	Non-POU domain-containing octamer-binding protein	NONO			6158700			13409000			0.489	0.489
Q15233	99	K	Non-POU domain-containing octamer-binding protein	NONO			39636000			33342000			1.108	1.108
Q15233	190	K	Non-POU domain-containing octamer-binding protein	NONO		30483000	143080000		24956000	101280000		1.311	1.353	1.332	0.049438
Q15233	107	K	Non-POU domain-containing octamer-binding protein	NONO	21460000		23570000	18710000		20675000	1.154		1.207	1.1805	0.120539
Q15155	438	K	Nodal modulator 1	NOMO1			3804800			2958200			1.352	1.352
Q14978	593	K	Nucleolar and coiled-body phosphoprotein 1	NOLC1	5103100			2793300			1.819			1.819
Q14978	647	K	Nucleolar and coiled-body phosphoprotein 1	NOLC1		6933500	4482100		5957000	3452300		1.146	1.425	1.2855	0.357123
Q14978	561	K	Nucleolar and coiled-body phosphoprotein 1	NOLC1	5433000		5514100	2339300		3419300	1.832		0.685	1.2585	0.897001
Q9Y3T9	70	K	Nucleolar complex protein 2 homolog	NOC2L	1689600			962200			1.638			1.638
P30419	67	K	Glycylpeptide N-tetradecanoyltransferase 1	NMT1	6232800	2402800		5209300	2371200		1.238	1.068		1.153	0.408832
P22392	56	K	Nucleoside diphosphate kinase B	NME2		4418000			2713600			2.043		2.043
P22392	39	K	Nucleoside diphosphate kinase B	NME2	78958000	74533000	72542000	70310000	74152000	69121000	1.353	1.084	1.025	1.154	0.320749
P22392	124	K	Nucleoside diphosphate kinase B	NME2	53975000	27342000	23880000	44892000	26590000	22169000	1.151	1.069	1.044	1.088	0.146199
P22392	31	K	Nucleoside diphosphate kinase B	NME2	240790000	8737300	10606000	198500000	10745000	9960100	1.066	0.93	1.185	1.06033	0.595722
P22392	49	K	Nucleoside diphosphate kinase B	NME2	114700000	45477000	46686000	98708000	39999000	38077000	1.114	1.218	1.165	1.16567	0.0401856
P15531	56	K	Nucleoside diphosphate kinase A	NME1	26220000			20091000			1.219			1.219
P15531	39	K	Nucleoside diphosphate kinase A	NME1	20742000	11084000	37012000	19526000	12624000	35436000	1.117	1.121	1.06	1.09933	0.0509058
Q9BPW8	146	K	Protein NipSnap homolog 1	NIPSNAP1		10553000			8044600			1.253		1.253
Q9Y221	15	K	60S ribosome subunit biogenesis protein NIP7 homolog	NIP7		27210000	17185000		18883000	12645000		1.263	0.915	1.089	0.804368
Q15843	54	K	NEDD8	NEDD8	23470000	9182000	13693000	23004000	8089400	14404000	0.956	1.126	1.044	1.042	0.570921
Q15843	22	K	NEDD8	NEDD8	30855000		14129000	36264000		13100000	1.026		1.439	1.2325	0.564891
Q15843	33	K	NEDD8	NEDD8	3465000			3193500			1.583			1.583
Q15843	48	K	NEDD8	NEDD8	3307700		13459000	2907900		12093000	1.011		1.155	1.083	0.561507
P20929	973	K	Nebulin	NEB	502260000			505210000			0.927			0.927
O43674	152	K	NADH dehydrogenase [ubiquinone] 1 beta subcomplex subunit 5, mitochondrial	NDUFB5		10161000			5753300			1.275		1.275
O14561	92	K	Acyl carrier protein, mitochondrial	NDUFAB1	28068000		24189000	20058000		16251000	1.471		1.466	1.4685	0.0039889
P51970	65	K	NADH dehydrogenase [ubiquinone] 1 alpha subcomplex subunit 8	NDUFA8	14483000			5504900			3.138			3.138
P19338	223	K	Nucleolin	NCL		15121000			12105000			1.23		1.23
P19338	437	K	Nucleolin	NCL	47203000		34508000	33191000		25386000	1.39		1.376	1.383	0.0140519
P19338	410	K	Nucleolin	NCL	45095000		32383000	33375000		32324000	1.22		1.346	1.283	0.173947
P19338	449	K	Nucleolin	NCL	89723000	57146000	82762000	79566000	68189000	65664000	1.29	1.068	1.476	1.278	0.175752
P19338	610	K	Nucleolin	NCL	31783000	31966000	66136000	23707000	21249000	54200000	1.259	1.288	1.269	1.272	0.00115313
P19338	444	K	Nucleolin	NCL	73938000	54789000	86714000	56558000	42261000	70503000	1.303	1.331	1.242	1.292	0.00946906
P19338	545	K	Nucleolin	NCL	37793000	50071000	40006000	32700000	38235000	32481000	1.238	1.268	1.096	1.20067	0.0820678
P19338	398	K	Nucleolin	NCL	134610000	232680000	217930000	94026000	161040000	148860000	1.417	1.427	1.383	1.409	0.00114705
P19338	318	K	Nucleolin	NCL	14932000		15343000	7130400		10702000	1.668		1.478	1.573	0.119253
P19338	429	K	Nucleolin	NCL		45724000	58487000		37801000	39423000		1.275	1.401	1.338	0.143758
P19338	627	K	Nucleolin	NCL	27183000	68404000	23900000	20443000	54354000	20950000	1.343	1.213	1.2	1.252	0.0365456
P19338	589	K	Nucleolin	NCL	39753000		62575000	31425000		49666000	1.247		1.232	1.2395	0.0253614
P19338	370	K	Nucleolin	NCL	54977000	52860000		43167000	34062000		1.339	1.675		1.507	0.237832
P19338	324	K	Nucleolin	NCL	23699000			21294000			1.383			1.383
P19338	467	K	Nucleolin	NCL	102620000	30479000	115890000	75139000	23052000	92526000	1.234	1.392	1.297	1.30767	0.0247532
P19338	577	K	Nucleolin	NCL	90173000	102270000	120150000	73002000	76071000	116610000	1.327	1.296	1.317	1.31333	0.000979645
P19338	403	K	Nucleolin	NCL	95740000	91155000		64564000	63417000		1.414	1.469		1.4415	0.0469125
P19338	424	K	Nucleolin	NCL		37505000	19607000		30412000	15159000		1.28	1.353	1.3165	0.0903156
P19338	624	K	Nucleolin	NCL	52626000	105350000	60514000	42015000	86681000	49405000	1.163	1.283	1.275	1.24033	0.0313449
Q09161	698	K	Nuclear cap-binding protein subunit 1	NCBP1			4751500			3817600			1.126	1.126
Q8NCW5	132	K	NAD(P)H-hydrate epimerase	NAXE			13301000			7328200			1.248	1.248
P49321	657	K	Nuclear autoantigenic sperm protein	NASP	28576000	18644000	12371000	39277000	20973000	9951800	1.04	0.878	1.295	1.071	0.724346
P49321	652	K	Nuclear autoantigenic sperm protein	NASP
P49321	636	K	Nuclear autoantigenic sperm protein	NASP		42062000	31305000		37331000	22493000		1.167	1.291	1.229	0.213447
P49321	643	K	Nuclear autoantigenic sperm protein	NASP	8113200	8514400	6184100	4905100	7223700	4557400	2.012	1.526	1.605	1.71433	0.0362756
O43776	60	K	Asparagine--tRNA ligase, cytoplasmic	NARS			10226000			10436000			0.841	0.841
O43776	50	K	Asparagine--tRNA ligase, cytoplasmic	NARS		7993600			7370300			1.047		1.047
O43776	93	K	Asparagine--tRNA ligase, cytoplasmic	NARS			7984700			8544200			1.01	1.01
Q99747	21	K	Gamma-soluble NSF attachment protein	NAPG		9090500	13360000		10803000	10262000		0.821	1.252	1.0365	0.970673
P54920	203	K	Alpha-soluble NSF attachment protein	NAPA	22572000			22400000			1.075			1.075
P54920	93	K	Alpha-soluble NSF attachment protein	NAPA		28420000	21881000		33076000	25776000		4.087	0.886	2.4865	0.658236
P54920	163	K	Alpha-soluble NSF attachment protein	NAPA	4574000			4848300			0.766			0.766
Q99733	105	K	Nucleosome assembly protein 1-like 4	NAP1L4			19402000			11023000			1.185	1.185
P55209	156	K	Nucleosome assembly protein 1-like 1	NAP1L1	17105000		16210000	13998000		12013000	1.439		1.329	1.384	0.109334
P55209	157	K	Nucleosome assembly protein 1-like 1	NAP1L1	38465000			33458000			1.164			1.164
P55209	116	K	Nucleosome assembly protein 1-like 1	NAP1L1	159420000	78560000	10365000	156550000	67438000	13501000	1.113	1.171	0.749	1.011	0.967184
Q9NR45	55	K	Sialic acid synthase	NANS	12462000		16108000	7474400		8840500	1.834		2.042	1.938	0.0729292
Q9NR45	44	K	Sialic acid synthase	NANS		6538800	9940600		6599700	5411900		1.252	1.157	1.2045	0.186219
P43490	84	K	Nicotinamide phosphoribosyltransferase	NAMPT		87032000			67954000			1.317		1.317
P43490	99	K	Nicotinamide phosphoribosyltransferase	NAMPT		31822000	17426000		23990000	14428000		1.21	1.743	1.4765	0.385243
P43490	88	K	Nicotinamide phosphoribosyltransferase	NAMPT	120340000	118260000	149160000	79391000	75455000	103940000	1.504	1.422	1.396	1.44067	0.00561709
P43490	330	K	Nicotinamide phosphoribosyltransferase	NAMPT		24618000	34814000		14999000	22146000		1.517	1.561	1.539	0.0298389
P43490	48	K	Nicotinamide phosphoribosyltransferase	NAMPT	19715000			15285000			1.434			1.434
P43490	117	K	Nicotinamide phosphoribosyltransferase	NAMPT		31764000	39051000		22782000	20153000		2.386	2.203	2.2945	0.0432274
P43490	339	K	Nicotinamide phosphoribosyltransferase	NAMPT	15458000			8493400			2.139			2.139
P43490	423	K	Nicotinamide phosphoribosyltransferase	NAMPT			15395000			11540000			1.414	1.414
P43490	469	K	Nicotinamide phosphoribosyltransferase	NAMPT	55610000		75599000	33573000		43239000	1.561		0.88	1.2205	0.762335
P43490	255	K	Nicotinamide phosphoribosyltransferase	NAMPT	20239000			12419000			1.826			1.826
P43490	342	K	Nicotinamide phosphoribosyltransferase	NAMPT	50440000	81475000		75132000	127810000		0.834	0.842		0.838	0.0243023
Q9GZZ1	37	K	N-alpha-acetyltransferase 50	NAA50
Q9BXJ9	419	K	N-alpha-acetyltransferase 15, NatA auxiliary subunit	NAA15			6418800			4764700			1.542	1.542
Q9BXJ9	756	K	N-alpha-acetyltransferase 15, NatA auxiliary subunit	NAA15
P41227	165	K	N-alpha-acetyltransferase 10	NAA10	6560400			6180800			1.195			1.195
Q9UM54	740	K	Unconventional myosin-VI	MYO6
Q9UM54	935	K	Unconventional myosin-VI	MYO6		3979000			5102500			1.004		1.004
O00159	882	K	Unconventional myosin-Ic	MYO1C			11999000			8740700			1.312	1.312
P60660	50	K	Myosin light polypeptide 6	MYL6	30735000	21067000	28732000	24924000	16372000	25093000	1.335	1.233	1.347	1.305	0.0164048
P60660	81	K	Myosin light polypeptide 6	MYL6	95699000	66504000	109340000	106630000	70322000	119160000	0.891	0.978	0.967	0.945333	0.253302
P60660	56	K	Myosin light polypeptide 6	MYL6	12151000	28654000	24601000	9916900	30041000	21521000	0.972	1.11	1.118	1.06667	0.378598
P05976	141	K	Myosin light chain 1/3, skeletal muscle isoform	MYL1		9926700			9491900			1.182		1.182
P35579	972	K	Myosin-9	MYH9		13483000			13847000			0.937		0.937
P35579	1828	K	Myosin-9	MYH9	39061000	86571000	38822000	48752000	270490000	42517000	0.491	0.448	0.938	0.625667	0.205998
P35579	1274	K	Myosin-9	MYH9	83599000	77925000	91125000	97574000	94519000	112900000	0.859	0.854	0.819	0.844	0.0115259
P35579	1410	K	Myosin-9	MYH9	204940000	305760000	169160000	213690000	334160000	180460000	0.957	0.93	0.938	0.941667	0.0285228
P35579	821	K	Myosin-9	MYH9
P35579	355	K	Myosin-9	MYH9	6252200	7525800	8842000	7139500	7317900	10124000	1.007	1.009	0.974	0.996667	0.827693
P35579	1352	K	Myosin-9	MYH9	40691000	65539000	36293000	42582000	88455000	41249000	0.864	0.807	0.899	0.856667	0.0563522
P35579	1338	K	Myosin-9	MYH9	50254000	45239000		56228000	56534000		0.871	0.828		0.8495	0.137287
P35579	1459	K	Myosin-9	MYH9	22867000	22091000	36371000	30377000	25338000	35913000	0.757	1	0.724	0.827	0.246727
P35579	69	K	Myosin-9	MYH9	60996000		68035000	69833000		78185000	0.895		0.852	0.8735	0.160055
P35579	1555	K	Myosin-9	MYH9	106540000		146740000	120630000		159810000	0.877		0.983	0.93	0.526641
P35579	1669	K	Myosin-9	MYH9	99781000	136850000	253920000	115280000	152450000	292710000	0.889	0.902	0.804	0.865	0.0806901
P35579	199	K	Myosin-9	MYH9			15697000			14281000			1.207	1.207
P35579	1048	K	Myosin-9	MYH9			18954000			20700000			1.081	1.081
P35579	435	K	Myosin-9	MYH9		29163000	23151000		31200000	25822000		0.934	0.905	0.9195	0.165126
P35579	1648	K	Myosin-9	MYH9		27352000	15585000		30548000	17906000		0.829	0.952	0.8905	0.439701
P35579	1518	K	Myosin-9	MYH9	150800000	57879000	131760000	178720000	76518000	155850000	0.871	0.843	0.858	0.857333	0.00559065
P35579	1209	K	Myosin-9	MYH9	33931000	64067000	32806000	44515000	73702000	28051000	0.779	0.824	0.882	0.828333	0.0497865
P35579	966	K	Myosin-9	MYH9	123290000		80515000	120370000		72945000	1.004		1.17	1.087	0.592785
P35579	1240	K	Myosin-9	MYH9	225880000	126150000	93732000	263790000	128710000	119230000	0.836	0.952	0.858	0.882	0.120366
P35579	1806	K	Myosin-9	MYH9	47178000	58853000	46208000	49264000	55465000	57924000	0.95	1.066	0.872	0.962667	0.619702
P35579	860	K	Myosin-9	MYH9			11338000			20081000			0.436	0.436
P35579	1392	K	Myosin-9	MYH9	79093000	30948000	42628000	76745000	34538000	45112000	1.023	0.923	0.95	0.965333	0.436154
P35579	1862	K	Myosin-9	MYH9	83485000	141460000	103970000	91733000	170930000	116470000	0.854	0.858	0.877	0.863	0.00460028
P35579	1404	K	Myosin-9	MYH9	76628000	110100000		89648000	112440000		0.633	1.01		0.8215	0.621138
P35579	1014	K	Myosin-9	MYH9	19498000	15428000	27606000	20563000	16967000	31713000	0.925	1.111	0.948	0.994667	0.912849
P35579	1492	K	Myosin-9	MYH9	89290000	50525000	66148000	103140000	64309000	68780000	0.939	0.878	0.913	0.91	0.0579965
P35579	1024	K	Myosin-9	MYH9	126320000	110940000	128600000	147380000	129040000	145330000	0.962	0.898	0.938	0.932667	0.104404
P35579	651	K	Myosin-9	MYH9	59782000	57950000	61004000	64030000	61650000	69170000	0.927	0.908	0.848	0.894333	0.0762857
P35579	1277	K	Myosin-9	MYH9		6618900			6934700			0.923		0.923
P35579	1301	K	Myosin-9	MYH9		14946000			20297000			0.856		0.856
P35579	1513	K	Myosin-9	MYH9	113800000	108630000	229840000	139880000	120410000	243530000	0.883	0.87	0.898	0.883667	0.00810068
P35579	989	K	Myosin-9	MYH9	35541000			31288000			1.175			1.175
P35579	850	K	Myosin-9	MYH9		13258000	34119000		14581000	35024000		0.669	0.921	0.795	0.478132
P35579	1525	K	Myosin-9	MYH9	25594000	26310000	26970000	30538000	30126000	32716000	0.855	0.769	0.83	0.818	0.0347897
P35579	1099	K	Myosin-9	MYH9	1755000			2599800			0.454			0.454
P35579	82	K	Myosin-9	MYH9	21337000	26671000	16198000	25546000	30252000	19192000	0.91	0.862	0.876	0.882667	0.0238697
P35579	760	K	Myosin-9	MYH9	21857000	14268000	17080000	24648000	14695000	21441000	1.376	0.978	1.017	1.12367	0.511554
P35579	299	K	Myosin-9	MYH9	17780000	19490000	13986000	19741000	22144000	17925000	1.07	1.339	1.04	1.14967	0.307332
P35579	545	K	Myosin-9	MYH9	44161000	34225000	29094000	49122000	37473000	42002000	1.062	0.889	0.989	0.98	0.752553
P35579	1802	K	Myosin-9	MYH9	7209500		12540000	6320400		9282000	1.312		1.485	1.3985	0.163505
P35579	613	K	Myosin-9	MYH9	22563000	17079000		28711000	26753000		0.749	0.753		0.751	0.00837258
P35579	1845	K	Myosin-9	MYH9	31426000	21801000	31543000	30272000	25112000	33761000	1.019	0.936	0.992	0.982333	0.608984
P35579	1217	K	Myosin-9	MYH9	13367000	16849000		13726000	24436000		0.963	0.726		0.8445	0.534941
P35579	1260	K	Myosin-9	MYH9	11345000	29747000		11460000	23424000		0.899	0.921		0.91	0.114074
P35579	1454	K	Myosin-9	MYH9	260640000	267490000	233030000	265020000	265810000	240650000	0.951	0.963	0.978	0.964	0.0657739
P35579	1716	K	Myosin-9	MYH9		52883000			59520000			1.075		1.075
P35579	1332	K	Myosin-9	MYH9			19679000			20849000			1.035	1.035
P35579	1724	K	Myosin-9	MYH9	27707000	57181000	43346000	31285000	68065000	48053000	1.598	0.815	1.055	1.156	0.702359
P35580	1676	K	Myosin-10	MYH10			25464000			13065000			2.407	2.407
P35580	973	K	Myosin-10	MYH10		13293000			15536000			0.562		0.562
P35580	1499	K	Myosin-10	MYH10	33114000	18999000		38765000	24648000		0.934	0.81		0.872	0.398112
P35580	1869	K	Myosin-10	MYH10	6772300			5054100			1.043			1.043
P35580	1520	K	Myosin-10	MYH10		8366000	10128000		9746100	11881000		0.923	0.875	0.899	0.216313
P35580	1813	K	Myosin-10	MYH10	4711500			8218100			0.954			0.954
P35580	1219	K	Myosin-10	MYH10	33345000	21799000	23868000	31988000	22205000	25089000	1.016	0.939	1.047	1.00067	0.993256
P35580	1417	K	Myosin-10	MYH10	32015000	39208000		34586000	40593000		0.998	1.141		1.0695	0.617237
P35580	1281	K	Myosin-10	MYH10		21316000	16287000		19988000	16750000		0.983	1.025	1.004	0.919241
P35580	1731	K	Myosin-10	MYH10			12658000			14200000			0.972	0.972
P35580	1461	K	Myosin-10	MYH10	30118000			21052000			1.154			1.154
P35580	1411	K	Myosin-10	MYH10		15625000	13325000		15315000	14704000		1.034	1.016	1.025	0.29704
Q9BQG0	874	K	Myb-binding protein 1A	MYBBP1A		9305400			7807100			1.163		1.163
Q9BQG0	581	K	Myb-binding protein 1A	MYBBP1A	8300100			9751200			0.961			0.961
Q9BQG0	151	K	Myb-binding protein 1A	MYBBP1A			2964700			2530900			0.958	0.958
Q14764	593	K	Major vault protein	MVP	6652700	10046000	11304000	7398700	14429000	17974000	0.704	0.517	0.725	0.648667	0.0786063
Q14764	692	K	Major vault protein	MVP		9903500			12268000			0.923		0.923
Q14764	745	K	Major vault protein	MVP	16859000		24466000	19669000		38511000	0.73		0.692	0.711	0.0701945
Q14764	796	K	Major vault protein	MVP	5710100	5760400		6373500	6643000		1.229	0.937		1.083	0.775588
P55157	463	K	Microsomal triglyceride transfer protein large subunit	MTTP	6517800			6024000			1.125			1.125
P58546	4	K	Myotrophin	MTPN		2860000			4514600			0.791		0.791
P58546	90	K	Myotrophin	MTPN
P11586	739	K	C-1-tetrahydrofolate synthase, cytoplasmic	MTHFD1	11911000			11892000			1.116			1.116
P11586	262	K	C-1-tetrahydrofolate synthase, cytoplasmic	MTHFD1	6158400	5237800		6004600	3698000		1.09	1.082		1.086	0.0401445
P11586	832	K	C-1-tetrahydrofolate synthase, cytoplasmic	MTHFD1			19618000			18535000			1.175	1.175
Q9Y6C9	100	K	Mitochondrial carrier homolog 2	MTCH2			6116600			7128400			0.831	0.831
P26038	60	K	Moesin	MSN		18740000			20307000			0.857		0.857
P26038	344	K	Moesin	MSN	507270000	558710000	575500000	462580000	585610000	564410000	1.049	1.069	1.018	1.04533	0.12696
P26038	458	K	Moesin	MSN	56682000	41635000	85954000	63290000	45982000	102590000	0.911	0.865	0.935	0.903667	0.0680587
P26038	237	K	Moesin	MSN	21926000			29266000			1.063			1.063
P26038	79	K	Moesin	MSN	82362000	36217000	44072000	84472000	28382000	40253000	0.971	1.173	1.084	1.076	0.405045
P26038	400	K	Moesin	MSN	326770000	121370000	398050000	355300000	127770000	380820000	0.947	0.896	0.986	0.943	0.222256
P26038	501	K	Moesin	MSN	180340000	19680000	124200000	202730000	21748000	132010000	0.958	0.921	1.11	0.996333	0.92956
P26038	352	K	Moesin	MSN		23647000	22561000		24307000	24197000		1.005	1.011	1.008	0.309525
P26038	162	K	Moesin	MSN	20545000	61759000	29628000	22395000	62161000	29489000	0.865	0.928	1.002	0.931667	0.297513
P26038	514	K	Moesin	MSN	40586000	75029000	74589000	41107000	74514000	70999000	0.973	1.007	1.01	0.996667	0.834458
P26038	165	K	Moesin	MSN	43534000	42370000	22754000	41302000	47293000	27690000	1.053	1.069	0.881	1.001	0.974197
P26038	359	K	Moesin	MSN		7568000	29256000		7751300	27447000		1.038	1.053	1.0455	0.142793
P26038	35	K	Moesin	MSN		12190000			14221000			1.878		1.878
P26038	143	K	Moesin	MSN	106330000	100370000	101240000	114400000	108890000	109020000	0.958	0.944	0.972	0.958	0.053242
P26038	253	K	Moesin	MSN	33299000	24299000		32778000	29705000		0.903	0.856		0.8795	0.18177
P26038	151	K	Moesin	MSN	18871000			19420000			1.399			1.399
P26038	523	K	Moesin	MSN	66868000	12570000	55026000	80160000	14892000	67587000	0.873	0.88	0.893	0.882	0.00415668
P26038	316	K	Moesin	MSN			17598000			18269000			0.946	0.946
P26038	139	K	Moesin	MSN	70655000	34503000	34383000	74506000	34976000	40561000	0.931	0.939	0.866	0.912	0.0982216
Q9HCI7	406	K	E3 ubiquitin-protein ligase MSL2	MSL2			11028000			7259000			1.549	1.549
Q9NRX2	64	K	39S ribosomal protein L17, mitochondrial	MRPL17		3987200			4830200			0.87		0.87
P52815	162	K	39S ribosomal protein L12, mitochondrial	MRPL12		25309000			12662000			2.15		2.15
P52815	142	K	39S ribosomal protein L12, mitochondrial	MRPL12	6555300	10542000	8638100	3633700	8464400	4854000	1.864	1.466	2.002	1.77733	0.0391037
P52815	178	K	39S ribosomal protein L12, mitochondrial	MRPL12			22618000			14006000			1.639	1.639
P52815	183	K	39S ribosomal protein L12, mitochondrial	MRPL12		51350000			31449000			1.654		1.654
Q9Y3B7	169	K	39S ribosomal protein L11, mitochondrial	MRPL11		10877000			33478000			0.557		0.557
Q8TE76	314	K	MORC family CW-type zinc finger protein 4	MORC4		5340600			3746800			1.785		1.785
Q14165	246	K	Malectin	MLEC	23757000	17927000	27139000	18990000	17227000	30666000	1.127	1.143	1.096	1.122	0.0168405
P14174	78	K	Macrophage migration inhibitory factor	MIF	140190000	89213000	81391000	104600000	89122000	70206000	1.299	1.191	1.391	1.29367	0.043372
Q5JRA6	1558	K	Transport and Golgi organization protein 1 homolog	MIA3		6871600	13392000		8502000	21280000		0.73	0.696	0.713	0.0632082
Q5JRA6	1477	K	Transport and Golgi organization protein 1 homolog	MIA3	6771600	9389300	12868000	9213200	13639000	18804000	0.752	0.726	0.648	0.708667	0.0243073
P10620	55	K	Microsomal glutathione S-transferase 1	MGST1	86120000	135670000	52746000	56604000	93185000	40463000	1.42	1.47	1.428	1.43933	0.00129854
P50579	79	K	Methionine aminopeptidase 2	METAP2	37000000	15572000	13290000	18869000	7737800	8457800	2.08	1.881	1.961	1.974	0.00275574
P08581	1232	K	Hepatocyte growth factor receptor	MET		10529000			16378000			0.563		0.563
P08581	1179	K	Hepatocyte growth factor receptor	MET	8164900			8073500			1.021			1.021
P08581	871	K	Hepatocyte growth factor receptor	MET		14873000	6608100		22824000	12714000		0.654	0.597	0.6255	0.0867543
P48163	351	K	NADP-dependent malic enzyme	ME1	23408000	39307000	23686000	17203000	32767000	14910000	1.488	1.414	1.507	1.46967	0.00381937
P48163	519	K	NADP-dependent malic enzyme	ME1	7251100			5427200			1.399			1.399
P48163	536	K	NADP-dependent malic enzyme	ME1	6029100	6103500		3468000	4189800		2.052	1.714		1.883	0.12713
P48163	422	K	NADP-dependent malic enzyme	ME1	17125000	15245000	25513000	12139000	12292000	16093000	1.594	1.405	1.505	1.50133	0.0119522
P48163	516	K	NADP-dependent malic enzyme	ME1	5720100	8783300	8773600	4528700	6602200	7549500	1.416	1.409	1.48	1.435	0.00280022
P40926	185	K	Malate dehydrogenase, mitochondrial	MDH2			11988000			8076400			1.245	1.245
P40926	78	K	Malate dehydrogenase, mitochondrial	MDH2	10148000	17891000	16322000	6960200	10550000	9614800	1.545	1.677	1.4	1.54067	0.0214376
P40926	307	K	Malate dehydrogenase, mitochondrial	MDH2	83655000	163080000	174520000	68337000	123740000	137780000	1.284	1.347	1.37	1.33367	0.00676757
P40926	239	K	Malate dehydrogenase, mitochondrial	MDH2	25186000	14478000	16081000	17313000	11886000	13197000	1.349	1.313	1.141	1.26767	0.0662468
P40926	314	K	Malate dehydrogenase, mitochondrial	MDH2	12017000		10615000	8241800		7539100	1.665		1.242	1.4535	0.330062
P40925	110	K	Malate dehydrogenase, cytoplasmic	MDH1	33209000	35226000	22961000	20010000	21988000	13595000	1.683	1.538	1.684	1.635	0.00560723
P40925	73	K	Malate dehydrogenase, cytoplasmic	MDH1	48692000	73061000		34543000	31976000		1.577	1.77		1.6735	0.100421
P40925	318	K	Malate dehydrogenase, cytoplasmic	MDH1		17309000			55154000			0.489		0.489
P33993	641	K	DNA replication licensing factor MCM7	MCM7	6743000			10951000			0.602			0.602
P33993	4	K	DNA replication licensing factor MCM7	MCM7	71521000	46931000		38514000	28661000		1.753	1.398		1.5755	0.218303
Q14566	744	K	DNA replication licensing factor MCM6	MCM6	22271000	39530000	31812000	12169000	20986000	16437000	2.169	2.196	2.179	2.18133	3.21386e-05
Q14566	599	K	DNA replication licensing factor MCM6	MCM6			15168000			9989000			1.479	1.479
Q14566	205	K	DNA replication licensing factor MCM6	MCM6	13542000			10933000			1.589			1.589
Q14566	197	K	DNA replication licensing factor MCM6	MCM6	13427000			6215000			1.982			1.982
Q14566	769	K	DNA replication licensing factor MCM6	MCM6	54322000		17784000	23309000		10692000	1.642		1.997	1.8195	0.145785
P33991	746	K	DNA replication licensing factor MCM4	MCM4	5398200	2671800	6776200	3259000	1868300	3323900	1.985	1.969	2.132	2.02867	0.00191238
P33991	220	K	DNA replication licensing factor MCM4	MCM4		13587000			4540300			2.088		2.088
P33991	752	K	DNA replication licensing factor MCM4	MCM4	16527000			9224200			1.887			1.887
P33991	812	K	DNA replication licensing factor MCM4	MCM4		6169200	5490400		2720100	2616700		2.125	1.875	2	0.081075
P25205	748	K	DNA replication licensing factor MCM3	MCM3	10040000	6739200		6443500	4906400		1.577	1.322		1.4495	0.208372
P49736	216	K	DNA replication licensing factor MCM2	MCM2	8802300		16226000	4960600		8074700	1.866		1.67	1.768	0.0873497
P49736	745	K	DNA replication licensing factor MCM2	MCM2			4827200			2274000			1.399	1.399
P49736	224	K	DNA replication licensing factor MCM2	MCM2	2330900		1530500	1065400		898560	2.344		1.915	2.1295	0.119767
P49736	742	K	DNA replication licensing factor MCM2	MCM2	38805000	6006900	23135000	21218000	4644000	21525000	1.696	1.565	1.677	1.646	0.00380185
Q5VZF2	243	K	Muscleblind-like protein 2	MBNL2	8979300	11894000		7692500	12175000		1.045	1.182		1.1135	0.439065
P43243	491	K	Matrin-3	MATR3			6846300			5557900			1.171	1.171
P43243	625	K	Matrin-3	MATR3	29942000	46752000	22254000	20851000	39017000	18837000	1.424	1.129	1.275	1.276	0.100353
P31153	163	K	S-adenosylmethionine synthase isoform type-2	MAT2A			14085000			13489000			1.117	1.117
P29966	263	K	Myristoylated alanine-rich C-kinase substrate	MARCKS	7255300	11608000	13011000	9450900	13189000	15511000	0.781	0.949	0.702	0.810667	0.181518
P29966	11	K	Myristoylated alanine-rich C-kinase substrate	MARCKS	1885500	21898000	30641000	1907300	29509000	28159000	0.892	0.789	1.026	0.902333	0.363223
P29966	172	K	Myristoylated alanine-rich C-kinase substrate	MARCKS	19297000			33993000			0.612			0.612
Q15555	126	K	Microtubule-associated protein RP/EB family member 2	MAPRE2		17218000	20137000		22362000	26062000		0.897	0.756	0.8265	0.354545
Q15555	238	K	Microtubule-associated protein RP/EB family member 2	MAPRE2	4773100			7416900			0.608			0.608
Q15555	109	K	Microtubule-associated protein RP/EB family member 2	MAPRE2			10820000			12621000			0.857	0.857
Q15555	132	K	Microtubule-associated protein RP/EB family member 2	MAPRE2		12441000			13898000			1.056		1.056
Q15555	263	K	Microtubule-associated protein RP/EB family member 2	MAPRE2	26713000	20052000	14890000	46695000	28512000	16571000	0.743	0.701	0.779	0.741	0.0150951
Q15691	83	K	Microtubule-associated protein RP/EB family member 1	MAPRE1	24759000	57538000	43263000	29324000	62925000	54953000	0.848	0.845	0.785	0.826	0.024861
Q15691	220	K	Microtubule-associated protein RP/EB family member 1	MAPRE1	29255000	41938000	55987000	30028000	48164000	69251000	0.953	0.848	0.957	0.919333	0.219634
Q15691	212	K	Microtubule-associated protein RP/EB family member 1	MAPRE1	62068000	39893000	56343000	83917000	44625000	62066000	0.759	0.869	0.907	0.845	0.121191
Q15691	122	K	Microtubule-associated protein RP/EB family member 1	MAPRE1	25682000	20777000	10473000	37546000	19472000	9258900	0.615	1.21	0.914	0.913	0.646534
Q15691	66	K	Microtubule-associated protein RP/EB family member 1	MAPRE1	16615000	17691000	48295000	20759000	22735000	62961000	0.746	0.938	0.818	0.834	0.149961
P27816	780	K	Microtubule-associated protein 4	MAP4	6563200	5648500	8273700	4496600	4397100	9278000	1.364	1.232	1.013	1.203	0.239073
P27816	318	K	Microtubule-associated protein 4	MAP4		21562000			20012000			0.961		0.961
P27816	464	K	Microtubule-associated protein 4	MAP4	23777000			17182000			1.887			1.887
P27816	312	K	Microtubule-associated protein 4	MAP4		12107000			9954500			1.274		1.274
P27816	276	K	Microtubule-associated protein 4	MAP4	3739500			4274400			0.91			0.91
P27338	81	K	Amine oxidase [flavin-containing] B	MAOB	4208500			10387000			0.572			0.572
P61326	41	K	Protein mago nashi homolog	MAGOH		9354200	14676000		9366000	19476000		0.86	0.869	0.8645	0.0321561
Q9UNF1	494	K	Melanoma-associated antigen D2	MAGED2			5932900			4973300			0.99	0.99
Q9UNF1	71	K	Melanoma-associated antigen D2	MAGED2		2869000			4063600			1.432		1.432
P20645	44	K	Cation-dependent mannose-6-phosphate receptor	M6PR	15227000	25935000		20318000	34935000		0.817	0.647		0.732	0.304023
P20645	38	K	Cation-dependent mannose-6-phosphate receptor	M6PR
O95232	78	K	Luc7-like protein 3	LUC7L3	21471000	15312000	18991000	15728000	8140000	19741000	1.348	2.257	1.318	1.641	0.164354
O95232	231	K	Luc7-like protein 3	LUC7L3		152400000	16233000		155730000	14513000		1.018	1.149	1.0835	0.528057
O95232	166	K	Luc7-like protein 3	LUC7L3	25817000	27784000	53598000	28357000	28400000	46240000	1.2	0.747	1.288	1.07833	0.840346
Q9Y383	61	K	Putative RNA-binding protein Luc7-like 2	LUC7L2	10753000	13451000	11178000	8871900	20523000	12481000	1.155	1.006	1.032	1.06433	0.364269
Q9Y383	122	K	Putative RNA-binding protein Luc7-like 2	LUC7L2	18266000	42826000	57464000	21458000	40165000	43246000	1.255	1.174	1.288	1.239	0.0241555
Q9Y383	235	K	Putative RNA-binding protein Luc7-like 2	LUC7L2			17615000			9019500			2.101	2.101
Q9Y383	161	K	Putative RNA-binding protein Luc7-like 2	LUC7L2
Q9NQ29	76	K	Putative RNA-binding protein Luc7-like 1	LUC7L		15560000	55369000		17682000	47002000		0.98	1.12	1.05	0.708335
P09960	225	K	Leukotriene A-4 hydrolase	LTA4H		17052000	16741000		9975200	13585000		1.897	1.133	1.515	0.484556
P09960	58	K	Leukotriene A-4 hydrolase	LTA4H	29425000			32456000			1.193			1.193
P09960	573	K	Leukotriene A-4 hydrolase	LTA4H		14917000			9812900			1.36		1.36
Q9Y608	662	K	Leucine-rich repeat flightless-interacting protein 2	LRRFIP2		3381900			4524300			0.835		0.835
Q96AG4	135	K	Leucine-rich repeat-containing protein 59	LRRC59		3325600	2770200		3498300	3852300		1.029	0.72	0.8745	0.658826
Q96AG4	66	K	Leucine-rich repeat-containing protein 59	LRRC59	17844000	9309600	11105000	16261000	9059300	12409000	1.019	1.076	1.021	1.03867	0.227004
Q96AG4	40	K	Leucine-rich repeat-containing protein 59	LRRC59	24642000			24242000			1.058			1.058
Q96AG4	73	K	Leucine-rich repeat-containing protein 59	LRRC59	153300000			130390000			1.09			1.09
Q96AG4	33	K	Leucine-rich repeat-containing protein 59	LRRC59	7688800			6427000			1.346			1.346
P42704	772	K	Leucine-rich PPR motif-containing protein, mitochondrial	LRPPRC		14520000			9974200			1.571		1.571
P42704	1350	K	Leucine-rich PPR motif-containing protein, mitochondrial	LRPPRC		14554000	19861000		7872400	14507000		1.628	1.543	1.5855	0.0522969
P42704	649	K	Leucine-rich PPR motif-containing protein, mitochondrial	LRPPRC		47235000	49122000		34008000	58216000		1.475	1.59	1.5325	0.0788907
P42704	1338	K	Leucine-rich PPR motif-containing protein, mitochondrial	LRPPRC	24931000		19184000	18035000		20392000	1.281		1.277	1.279	0.005721
P42704	868	K	Leucine-rich PPR motif-containing protein, mitochondrial	LRPPRC	16481000	32538000		11815000	23596000		1.408	1.386		1.397	0.0211987
P42704	777	K	Leucine-rich PPR motif-containing protein, mitochondrial	LRPPRC	55853000	54792000	91582000	46791000	39078000	80319000	1.374	1.365	1.242	1.327	0.0195125
P30533	107	K	Alpha-2-macroglobulin receptor-associated protein	LRPAP1	20945000	15359000	41754000	13185000	10985000	27908000	1.508	1.331	1.583	1.474	0.0259004
P30533	94	K	Alpha-2-macroglobulin receptor-associated protein	LRPAP1	10622000			8567500			1.413			1.413
P36776	367	K	Lon protease homolog, mitochondrial	LONP1		5172700			7876600			0.633		0.633
P36776	414	K	Lon protease homolog, mitochondrial	LONP1	10180000		18740000	16961000		34028000	0.681		0.551	0.616	0.188822
Q03252	81	K	Lamin-B2	LMNB2		22672000			30782000			0.83		0.83
Q03252	356	K	Lamin-B2	LMNB2	5768000		7546800	8458100		7143600	0.767		0.806	0.7865	0.0921951
Q03252	290	K	Lamin-B2	LMNB2	13081000	12122000	7255300	10029000	14643000	10005000	1.047	0.665	0.772	0.828	0.333307
Q03252	275	K	Lamin-B2	LMNB2	11429000	11615000	12386000	13694000	11040000	13454000	0.762	0.838	0.788	0.796	0.0214673
Q03252	150	K	Lamin-B2	LMNB2	17418000	44335000	27197000	24432000	53623000	33461000	0.706	0.766	0.806	0.759333	0.0279263
Q03252	298	K	Lamin-B2	LMNB2		1732000	2936200		4487400	3843100		0.742	0.699	0.7205	0.0814216
Q03252	47	K	Lamin-B2	LMNB2	44589000	38386000	21281000	26518000	22832000	17779000	1.31	1.194	1.223	1.24233	0.0238852
Q03252	285	K	Lamin-B2	LMNB2			8484100			8006600			1.027	1.027
Q03252	123	K	Lamin-B2	LMNB2	22551000	30286000	12382000	27233000	40473000	18593000	0.756	0.835	0.735	0.775333	0.0326014
Q03252	186	K	Lamin-B2	LMNB2	7754100		8160300	10319000		11607000	0.841		0.843	0.842	0.0062173
P20700	271	K	Lamin-B1	LMNB1	93621000	25115000	58612000	48243000	15016000	25144000	1.578	1.576	2.139	1.76433	0.0464421
P20700	342	K	Lamin-B1	LMNB1		51519000	34326000		29174000	19501000		1.768	1.548	1.658	0.117477
P20700	261	K	Lamin-B1	LMNB1	100270000	65594000		54863000	44679000		1.605	1.595		1.6	0.005986
P20700	49	K	Lamin-B1	LMNB1	18053000	22416000		10193000	11870000		1.846	2.314		2.08	0.137907
P20700	79	K	Lamin-B1	LMNB1		15366000	10865000		7987600	6504300		2.63	2.454	2.542	0.0334116
P20700	156	K	Lamin-B1	LMNB1	11674000			6815600			1.779			1.779
P20700	109	K	Lamin-B1	LMNB1
P20700	145	K	Lamin-B1	LMNB1			20812000			14005000			1.526	1.526
P02545	78	K	Prelamin-A/C	LMNA	34384000	28351000	27335000	33019000	27459000	27719000	1.132	1.232	1.007	1.12367	0.25469
P02545	171	K	Prelamin-A/C	LMNA	199650000	385500000	234170000	218060000	429440000	263040000	0.88	0.87	0.9	0.883333	0.0095128
P02545	457	K	Prelamin-A/C	LMNA	5240900			7459100			0.846			0.846
P02545	450	K	Prelamin-A/C	LMNA	66923000	112710000	65723000	91710000	89108000	69081000	0.917	1.127	0.924	0.989333	0.869604
P02545	108	K	Prelamin-A/C	LMNA	67523000	101840000	85677000	71472000	108760000	91884000	1.145	0.937	0.962	1.01467	0.903786
P02545	135	K	Prelamin-A/C	LMNA	460990000	725700000	313140000	523120000	823010000	365740000	0.91	0.84	0.887	0.879	0.0463661
P02545	201	K	Prelamin-A/C	LMNA	816860000	935080000	714680000	1002400000	1121700000	878960000	0.887	0.836	0.891	0.871333	0.0315656
P02545	114	K	Prelamin-A/C	LMNA	939580000	551210000	838620000	983570000	597430000	921050000	0.969	1.002	0.889	0.953333	0.377892
P02545	316	K	Prelamin-A/C	LMNA			165010000			226570000			0.751	0.751
P02545	270	K	Prelamin-A/C	LMNA	632460000	766250000	851270000	702830000	857050000	984850000	0.946	0.9	0.962	0.936	0.113065
P02545	144	K	Prelamin-A/C	LMNA	178310000			178790000			0.971			0.971
P02545	97	K	Prelamin-A/C	LMNA	386260000		425160000	429710000		474700000	0.902		0.918	0.91	0.0834106
P02545	265	K	Prelamin-A/C	LMNA	49233000			89533000			0.64			0.64
P02545	260	K	Prelamin-A/C	LMNA	99957000	1304600000	740940000	119950000	1467500000	886610000	0.887	0.895	0.853	0.878333	0.0187944
P02545	32	K	Prelamin-A/C	LMNA	270820000	286030000	313090000	319240000	331300000	333200000	0.85	0.888	0.907	0.881667	0.0326661
P02545	233	K	Prelamin-A/C	LMNA	88887000	116130000	121160000	102820000	124110000	143660000	0.912	0.876	0.852	0.88	0.0338104
P02545	341	K	Prelamin-A/C	LMNA	1176400000	914010000		1355000000	1040800000		0.875	0.894		0.8845	0.078356
P02545	155	K	Prelamin-A/C	LMNA	7763700	295870000	19358000	5853900	322260000	22512000	1.004	0.814	0.969	0.929	0.430658
P02545	180	K	Prelamin-A/C	LMNA	239540000	300020000	272810000	281820000	352760000	296040000	0.875	0.9	0.924	0.899667	0.0315021
P02545	208	K	Prelamin-A/C	LMNA	81918000	62934000	55705000	87838000	68757000	67414000	1.017	0.83	0.849	0.898667	0.293837
Q12907	303	K	Vesicular integral-membrane protein VIP36	LMAN2	7938900	17844000	13228000	4787600	17026000	6436700	1.525	0.847	1.56	1.31067	0.440814
Q9UPQ0	419	K	LIM and calponin homology domains-containing protein 1	LIMCH1	3990700			2576400			1.674			1.674
Q9UHB6	518	K	LIM domain and actin-binding protein 1	LIMA1	10177000	13132000	7162100	10981000	11976000	8569200	1.026	1.03	0.985	1.01367	0.524612
Q9UHB6	174	K	LIM domain and actin-binding protein 1	LIMA1	7920500			9695900			0.83			0.83
Q9UHB6	203	K	LIM domain and actin-binding protein 1	LIMA1			5580400			5570500			1.017	1.017
Q9UHB6	268	K	LIM domain and actin-binding protein 1	LIMA1			4535200			6174100			1.04	1.04
P56470	286	K	Galectin-4	LGALS4		9241600	29390000		3140800	7222100		4.358	4.118	4.238	0.0176582
P56470	83	K	Galectin-4	LGALS4	20450000	28543000	19624000	9985800	5061100	1790900	3.635	6.953	8.049	6.21233	0.0273461
Q08380	345	K	Galectin-3-binding protein	LGALS3BP	53530000	138350000	123970000	20227000	64718000	67760000	2.639	2.097	2.582	2.43933	0.0100902
Q08380	110	K	Galectin-3-binding protein	LGALS3BP
P09382	130	K	Galectin-1	LGALS1			14666000			14805000			0.929	0.929
P09382	29	K	Galectin-1	LGALS1			33577000			27301000			1.124	1.124
P09382	64	K	Galectin-1	LGALS1	34113000	61639000		34962000	65408000		0.999	1.106		1.0525	0.614114
O95202	679	K	Mitochondrial proton/calcium exchanger protein	LETM1			12633000			8673400			1.111	1.111
O95202	463	K	Mitochondrial proton/calcium exchanger protein	LETM1	3799400			6207200			0.917			0.917
P07195	310	K	L-lactate dehydrogenase B chain	LDHB	209530000	220480000	158940000	207850000	232090000	158380000	1.058	0.963	1.036	1.019	0.657287
P07195	233	K	L-lactate dehydrogenase B chain	LDHB	213320000	139120000	68009000	232750000	138500000	64100000	0.95	1.073	1.024	1.01567	0.773335
P07195	60	K	L-lactate dehydrogenase B chain	LDHB	62311000		62165000	56547000		54183000	1.277		1.111	1.194	0.326454
P07195	7	K	L-lactate dehydrogenase B chain	LDHB	174640000	151670000	235190000	135290000	113230000	193650000	1.328	1.37	1.209	1.30233	0.0293296
P07195	318	K	L-lactate dehydrogenase B chain	LDHB	188640000	197610000	110680000	187830000	195170000	115950000	1.017	1.094	1.087	1.066	0.156841
P07195	82	K	L-lactate dehydrogenase B chain	LDHB	101390000	98793000	135540000	104190000	120970000	143760000	0.943	0.84	0.988	0.923667	0.300843
P07195	308	K	L-lactate dehydrogenase B chain	LDHB		248750000			237430000			1.055		1.055
P00338	228	K	L-lactate dehydrogenase A chain	LDHA	333050000	287270000	176730000	263850000	206030000	136810000	1.449	1.451	1.379	1.42633	0.00332184
P00338	81	K	L-lactate dehydrogenase A chain	LDHA	19112000	16122000	33790000	17095000	13876000	24996000	1.578	1.196	1.353	1.37567	0.0861703
P00338	224	K	L-lactate dehydrogenase A chain	LDHA	18177000	89587000	11583000	14375000	69461000	9406400	1.272	1.356	1.297	1.30833	0.00737594
P00338	76	K	L-lactate dehydrogenase A chain	LDHA	66129000	52766000	90434000	50949000	38668000	65852000	1.425	1.335	1.387	1.38233	0.00509713
P00338	232	K	L-lactate dehydrogenase A chain	LDHA	34043000	54497000	96297000	26389000	44111000	75446000	1.342	1.349	1.415	1.36867	0.00430701
P00338	59	K	L-lactate dehydrogenase A chain	LDHA	50228000	62216000	40183000	44459000	59400000	55287000	1.116	1.151	0.96	1.07567	0.415952
P00338	222	K	L-lactate dehydrogenase A chain	LDHA	49536000	58632000	35117000	42882000	57219000	30612000	1.395	1.201	1.36	1.31867	0.0400611
P00338	5	K	L-lactate dehydrogenase A chain	LDHA	76164000	78222000	92664000	75380000	68901000	82918000	1.151	1.135	1.205	1.16367	0.0207543
Q14739	42	K	Lamin-B receptor	LBR	8469500			5544300			1.413			1.413
Q14739	183	K	Lamin-B receptor	LBR			12496000			8301500			1.454	1.454
Q14739	190	K	Lamin-B receptor	LBR	27893000	25499000	33626000	18911000	16696000	21290000	1.362	1.452	1.649	1.48767	0.0291826
Q14847	87	K	LIM and SH3 domain protein 1	LASP1	63829000	98065000	125360000	70477000	114370000	133400000	0.883	0.909	0.933	0.908333	0.0385059
Q14847	17	K	LIM and SH3 domain protein 1	LASP1	4918100	13578000		6550300	9031000		1.221	1.256		1.2385	0.059333
Q14847	121	K	LIM and SH3 domain protein 1	LASP1		14066000	13180000		15478000	14077000		0.876	0.858	0.867	0.0652338
Q14847	96	K	LIM and SH3 domain protein 1	LASP1			10004000			13355000			1.395	1.395
Q14847	92	K	LIM and SH3 domain protein 1	LASP1	20827000	13608000		20115000	13384000		1.07	0.975		1.0225	0.801676
Q14847	128	K	LIM and SH3 domain protein 1	LASP1	85270000	38834000	45172000	96912000	43522000	43611000	0.921	0.899	1.003	0.941	0.267242
Q14847	27	K	LIM and SH3 domain protein 1	LASP1	6733900	20478000		7541900	21837000		0.954	0.871		0.9125	0.386674
Q14847	45	K	LIM and SH3 domain protein 1	LASP1	25309000		23861000	27763000		26317000	0.913		0.962	0.9375	0.329701
Q6PKG0	944	K	La-related protein 1	LARP1			13151000			5434900			1.841	1.841
P28838	66	K	Cytosol aminopeptidase	LAP3			5378200			5367600			1.235	1.235
P83111	266	K	Serine beta-lactamase-like protein LACTB, mitochondrial	LACTB	3232000			5075900			0.513			0.513
Q16719	157	K	Kynureninase	KYNU	14918000	17150000	21118000	14423000	16562000	19184000	1.091	1.023	1.176	1.09667	0.207487
Q86UP2	777	K	Kinectin	KTN1	27465000	39019000	34857000	26071000	20929000	27984000	1.098	1.389	1.348	1.27833	0.1174
Q86UP2	465	K	Kinectin	KTN1	7626400		11937000	4322800		7983400	1.934		1.589	1.7615	0.154462
Q86UP2	678	K	Kinectin	KTN1	27192000	14140000	43236000	21939000	10174000	31878000	1.285	1.383	1.354	1.34067	0.00824927
Q86UP2	285	K	Kinectin	KTN1	16671000			29086000			0.43			0.43
Q86UP2	345	K	Kinectin	KTN1		21165000	18382000		18227000	13130000		1.182	1.385	1.2835	0.271699
Q86UP2	842	K	Kinectin	KTN1	42047000			45382000			0.735			0.735
Q86UP2	974	K	Kinectin	KTN1	33326000	23614000	31282000	29952000	17408000	27550000	1.437	1.355	1.303	1.365	0.0123695
Q86UP2	886	K	Kinectin	KTN1		102650000			96679000			0.531		0.531
Q86UP2	612	K	Kinectin	KTN1	82124000	30518000	29688000	57524000	23407000	21907000	1.443	1.361	1.263	1.35567	0.0234661
Q86UP2	708	K	Kinectin	KTN1		3832100			3075700			1.413		1.413
Q86UP2	337	K	Kinectin	KTN1	11514000			10787000			1.227			1.227
Q86UP2	806	K	Kinectin	KTN1		77271000	34498000		64495000	25785000		1.3	1.342	1.321	0.0513276
Q86UP2	525	K	Kinectin	KTN1	65648000	27796000	75836000	50545000	25210000	65395000	1.479	1.308	1.283	1.35667	0.0308885
Q86UP2	535	K	Kinectin	KTN1	13680000			10581000			1.331			1.331
Q86UP2	352	K	Kinectin	KTN1		12213000	7407400		8512900	8586800		1.408	1.013	1.2105	0.585238
P05783	241	K	Keratin, type I cytoskeletal 18	KRT18	15608000			16650000			1.012			1.012
P05783	417	K	Keratin, type I cytoskeletal 18	KRT18	116240000	97665000	219080000	123780000	114180000	255490000	0.829	0.89	0.818	0.845667	0.034422
P05783	247	K	Keratin, type I cytoskeletal 18	KRT18	217620000	328790000	252890000	353920000	323770000	269930000	0.977	0.895	0.941	0.937667	0.171765
P05783	426	K	Keratin, type I cytoskeletal 18	KRT18	221520000	135970000	141340000	248290000	169270000	205130000	0.946	0.838	0.723	0.835667	0.190642
Q14974	68	K	Importin subunit beta-1	KPNB1			8096200			8635500			0.906	0.906
Q14974	211	K	Importin subunit beta-1	KPNB1	33602000		77741000	33101000		71693000	0.936		1.151	1.0435	0.841203
Q14974	541	K	Importin subunit beta-1	KPNB1			3697300			151490000			0.022	0.022
P52292	392	K	Importin subunit alpha-1	KPNA2	5891200		4515100	4298300		4457700	1.203		1.157	1.18	0.105192
P33176	882	K	Kinesin-1 heavy chain	KIF5B	12103000	12264000	8288800	12868000	18171000	9157900	0.862	0.869	1.007	0.912667	0.268203
P33176	485	K	Kinesin-1 heavy chain	KIF5B	20886000	10668000	12142000	25335000	16573000	14586000	0.746	0.659	0.916	0.773667	0.152148
P33176	690	K	Kinesin-1 heavy chain	KIF5B	11392000	22415000	13375000		27839000	18718000		0.808	0.715	0.7615	0.194377
P33176	679	K	Kinesin-1 heavy chain	KIF5B		4328600			5863200			0.773		0.773
Q92945	359	K	Far upstream element-binding protein 2	KHSRP	13411000	15886000	13418000	15911000	18687000	17513000	0.844	0.98	0.843	0.889	0.188651
Q92945	627	K	Far upstream element-binding protein 2	KHSRP		18918000			21042000			0.889		0.889
Q07666	194	K	KH domain-containing, RNA-binding, signal transduction-associated protein 1	KHDRBS1	23639000	31270000	15463000	22763000	25837000	17449000	1.184	0.994	0.962	1.04667	0.652451
Q07666	152	K	KH domain-containing, RNA-binding, signal transduction-associated protein 1	KHDRBS1	26394000		16246000	36965000		19444000	0.813		0.836	0.8245	0.0648185
Q07666	206	K	KH domain-containing, RNA-binding, signal transduction-associated protein 1	KHDRBS1			4129800			2770300			1.922	1.922
Q15046	141	K	Lysine--tRNA ligase	KARS		10970000			5230100			1.802		1.802
P26440	64	K	Isovaleryl-CoA dehydrogenase, mitochondrial	IVD		23545000			6947600			3.234		3.234
Q14573	2530	K	Inositol 1,4,5-trisphosphate receptor type 3	ITPR3	17599000	15077000		10216000	9831200		1.708	1.739		1.7235	0.0148729
Q14573	2529	K	Inositol 1,4,5-trisphosphate receptor type 3	ITPR3	17599000	15077000		10216000	9831200		1.708	1.739		1.7235	0.0148729
Q9BY32	172	K	Inosine triphosphate pyrophosphatase	ITPA	2366600			2656500			0.951			0.951
Q9BY32	8	K	Inosine triphosphate pyrophosphatase	ITPA		6261700	5009900		5426700	5185600		1.032	0.95	0.991	0.89338
P46940	1455	K	Ras GTPase-activating-like protein IQGAP1	IQGAP1	9442000		9514300	7531600		7883700	1.577		1.209	1.393	0.335715
P46940	1445	K	Ras GTPase-activating-like protein IQGAP1	IQGAP1		7890500			7289300			1.113		1.113
P46940	269	K	Ras GTPase-activating-like protein IQGAP1	IQGAP1		12567000	6435400		10479000	5773100		1.266	1.076	1.171	0.407198
P46940	401	K	Ras GTPase-activating-like protein IQGAP1	IQGAP1			2800900			2470600			1.46	1.46
P46940	104	K	Ras GTPase-activating-like protein IQGAP1	IQGAP1			6872900			6039500			1.183	1.183
P46940	924	K	Ras GTPase-activating-like protein IQGAP1	IQGAP1	70043000		49701000	66823000		45912000	1.061		0.812	0.9365	0.761046
P46940	1027	K	Ras GTPase-activating-like protein IQGAP1	IQGAP1	44053000	35332000	45267000	35461000	29049000	39522000	1.215	1.18	1.08	1.15833	0.0782896
O95373	312	K	Importin-7	IPO7	28202000		26651000	284630000		26510000	0.067		0.994	0.5305	0.606836
O95373	182	K	Importin-7	IPO7			8083800			6970800			1.237	1.237
Q9Y2H2	157	K	Phosphatidylinositide phosphatase SAC2	INPP5F			21943000			17541000			1.323	1.323
P12268	134	K	Inosine-5'-monophosphate dehydrogenase 2	IMPDH2	9105000	8254900	11647000	6868600	6314400	11876000	1.118	1.294	1.151	1.18767	0.0898943
P12268	450	K	Inosine-5'-monophosphate dehydrogenase 2	IMPDH2		20830000			22575000			1.178		1.178
P12268	349	K	Inosine-5'-monophosphate dehydrogenase 2	IMPDH2		9121100			7501600			1.297		1.297
Q16891	451	K	MICOS complex subunit MIC60	IMMT			7958200			3995800			2.074	2.074
Q16891	714	K	MICOS complex subunit MIC60	IMMT	12827000	22057000	13008000	7174600	10898000	7379900	1.776	1.986	1.742	1.83467	0.0067678
Q16891	299	K	MICOS complex subunit MIC60	IMMT		31254000			40166000			0.843		0.843
Q16891	282	K	MICOS complex subunit MIC60	IMMT			22433000			14886000			1.523	1.523
Q16891	222	K	MICOS complex subunit MIC60	IMMT		13474000	19811000		6366000	13101000		1.992	1.899	1.9455	0.032326
Q16891	297	K	MICOS complex subunit MIC60	IMMT		8757500			5309300			1.419		1.419
Q16891	516	K	MICOS complex subunit MIC60	IMMT	52332000			29168000			1.404			1.404
Q16891	211	K	MICOS complex subunit MIC60	IMMT	5856900		9473100	4493700		5235400	1.782		1.587	1.6845	0.0995465
Q12906	332	K	Interleukin enhancer-binding factor 3	ILF3	17077000			17629000			1.83			1.83
Q12906	535	K	Interleukin enhancer-binding factor 3	ILF3		10793000			5804100			1.248		1.248
Q12906	553	K	Interleukin enhancer-binding factor 3	ILF3	4307600			3210400			1.418			1.418
Q12906	100	K	Interleukin enhancer-binding factor 3	ILF3	54781000	21590000	32579000	48964000	18536000	25987000	1.141	1.162	1.322	1.20833	0.081022
Q12906	577	K	Interleukin enhancer-binding factor 3	ILF3		19568000			11066000			0.983		0.983
Q12906	573	K	Interleukin enhancer-binding factor 3	ILF3		15915000			14616000			1.177		1.177
Q12905	59	K	Interleukin enhancer-binding factor 2	ILF2	14280000			10009000			1.462			1.462
Q70UQ0	92	K	Inhibitor of nuclear factor kappa-B kinase-interacting protein	IKBIP	12528000	9575600	12788000	11861000	8835900	16364000	1.054	0.987	0.84	0.960333	0.640789
Q70UQ0	71	K	Inhibitor of nuclear factor kappa-B kinase-interacting protein	IKBIP	16846000	36798000		15389000	33135000		1.059	1.169		1.114	0.369023
Q13123	525	K	Protein Red	IK	3933000			3037300			0.998			0.998
O00425	330	K	Insulin-like growth factor 2 mRNA-binding protein 3	IGF2BP3	2214300	4597000		1944200	3908400		1.139	1.162		1.1505	0.0639988
O00425	294	K	Insulin-like growth factor 2 mRNA-binding protein 3	IGF2BP3	3469300			4608600			0.876			0.876
O00425	450	K	Insulin-like growth factor 2 mRNA-binding protein 3	IGF2BP3		8115300	8500300		3601100	4501700		2.763	1.678	2.2205	0.274364
[truncated: 1,542 more rows]

## Sheet: Normalized
Modification sites information																Protein quantitation									Normalized modification sites quantitation
Protein accession	Position	Amino acid	Protein description	Gene name	MHCC97H-1	MHCC97H-2	MHCC97H-3	MHCC97L-1	MHCC97L-2	MHCC97L-3	MHCC97H-1/MHCC97L-1	MHCC97H-2/MHCC97L-2	MHCC97H-3/MHCC97L-3	MHCC97H/MHCC97L Ratio	MHCC97H/MHCC97L P value	MHCC97H-1	MHCC97H-2	MHCC97H-3	MHCC97L-1	MHCC97L-2	MHCC97L-3	MHCC97H-1/MHCC97L-1	MHCC97H-2/MHCC97L-2	MHCC97H-3/MHCC97L-3	MHCC97H-1/MHCC97L-1	MHCC97H-2/MHCC97L-2	MHCC97H-3/MHCC97L-3	MHCC97H/MHCC97L Ratio	MHCC97H/MHCC97L P value
A5YKK6	877	K	CCR4-NOT transcription complex subunit 1	CNOT1		30316000	27717000		25809000	21328000		1.173	1.157	1.17	0.0404	1568600000	2228500000	1629200000	1741600000	1723500000	1314500000	1.102	1.152	1.177		1.01823	0.983008	1.00062	0.988152
O00151	22	K	PDZ and LIM domain protein 1	PDLIM1			10212000			10457000			0.968	0.97		4715800000	7042700000	6107000000	4425000000	6852900000	6003800000	0.906	0.922	0.957			1.01149	1.01149
O00154	362	K	Cytosolic acyl coenzyme A thioester hydrolase	ACOT7		6546600			6423800			0.903		0.9		1532400000	987880000	2040300000	1318000000	872420000	2331000000	1.037	1.016	0.959		0.88878		0.88878
O00159	882	K	Unconventional myosin-Ic	MYO1C			11999000			8740700			1.312	1.31		5387200000	5821500000	5373700000	4323600000	4710500000	4542000000	1.143	1.115	1.141			1.14987	1.14987
O00170	103	K	AH receptor-interacting protein	AIP		4941100			3579800			1.351		1.35		2180200000	1980200000	1707500000	1426200000	1319300000	1016100000	1.249	1.339	1.359		1.00896		1.00896
O00231	304	K	26S proteasome non-ATPase regulatory subunit 11	PSMD11	10031000			11572000			1.086			1.09		7562500000	9518300000	9717600000	8980900000	10842000000	9299900000	0.879	0.882	0.91	1.23549			1.23549
O00231	185	K	26S proteasome non-ATPase regulatory subunit 11	PSMD11	18308000	9961500		13612000	8910500		1.068	1.117		1.09	0.22	7562500000	9518300000	9717600000	8980900000	10842000000	9299900000	0.879	0.882	0.91	1.21502	1.26644		1.24073	0.0860666
O00231	417	K	26S proteasome non-ATPase regulatory subunit 11	PSMD11			32030000			25749000			1.217	1.22		7562500000	9518300000	9717600000	8980900000	10842000000	9299900000	0.879	0.882	0.91			1.33736	1.33736
O00232	448	K	26S proteasome non-ATPase regulatory subunit 12	PSMD12	10743000			17834000			0.769			0.77		1822400000	1784100000	1782100000	1905100000	2288900000	1911700000	0.887	0.809	0.831	0.866967			0.866967
O00232	405	K	26S proteasome non-ATPase regulatory subunit 12	PSMD12	32160000	34340000	36314000	32121000	31947000	36189000	1.002	0.961	1.07	1.01	0.819	1822400000	1784100000	1782100000	1905100000	2288900000	1911700000	0.887	0.809	0.831	1.12965	1.18789	1.28761	1.20171	0.0597675
O00233	117	K	26S proteasome non-ATPase regulatory subunit 9	PSMD9			2254000			2602300			1.2	1.2		1896300000	2238500000	1328600000	1823200000	2173200000	1347700000	0.954	0.927	0.916			1.31004	1.31004
O00244	25	K	Copper transport protein ATOX1	ATOX1	7371300			4234100			1.63			1.63		1668700000	1330200000	2014300000	1273000000	1052500000	1537700000	1.111	1.153	1.132	1.46715			1.46715
O00264	169	K	Membrane-associated progesterone receptor component 1	PGRMC1	11917000	22027000		10341000	18182000		1.126	1.192		1.16	0.17	2854300000	3530300000	2966200000	1915000000	2428800000	2035000000	1.339	1.366	1.395	0.840926	0.872621		0.856773	0.106613
O00299	131	K	Chloride intracellular channel protein 1	CLIC1	149810000	35369000	71981000	220040000	55021000	100300000	0.635	0.67	0.72	0.68	0.0125	11911000000	11507000000	13330000000	19161000000	17633000000	22359000000	0.582	0.569	0.575	1.09107	1.1775	1.25217	1.17358	0.0831239
O00299	95	K	Chloride intracellular channel protein 1	CLIC1	23685000	17440000	15308000	28182000	24680000	18313000	0.823	0.765	0.778	0.79	0.0127	11911000000	11507000000	13330000000	19161000000	17633000000	22359000000	0.582	0.569	0.575	1.41409	1.34446	1.35304	1.37053	0.00379013
O00299	192	K	Chloride intracellular channel protein 1	CLIC1	1744900			3151000			0.613			0.61		11911000000	11507000000	13330000000	19161000000	17633000000	22359000000	0.582	0.569	0.575	1.05326			1.05326
O00299	135	K	Chloride intracellular channel protein 1	CLIC1	9191000		10925000	17755000		19963000	0.525		0.605	0.57	0.11	11911000000	11507000000	13330000000	19161000000	17633000000	22359000000	0.582	0.569	0.575	0.902062		1.05217	0.977118	0.850136
O00425	294	K	Insulin-like growth factor 2 mRNA-binding protein 3	IGF2BP3	3469300			4608600			0.876			0.88		5928800000	7056800000	5052700000	4973100000	6178900000	4484100000	1.004	1	0.999	0.87251			0.87251
O00425	450	K	Insulin-like growth factor 2 mRNA-binding protein 3	IGF2BP3		8115300	8500300		3601100	4501700		2.763	1.678	2.22	0.274	5928800000	7056800000	5052700000	4973100000	6178900000	4484100000	1.004	1	0.999		2.763	1.67968	2.22134	0.273722
O00425	330	K	Insulin-like growth factor 2 mRNA-binding protein 3	IGF2BP3	2214300	4597000		1944200	3908400		1.139	1.162		1.15	0.064	5928800000	7056800000	5052700000	4973100000	6178900000	4484100000	1.004	1	0.999	1.13446	1.162		1.14823	0.0777618
O00461	172	K	Golgi integral membrane protein 4	GOLIM4	6743900		5748500	6965100		3900800	0.768		2.039	1.4	0.8	1606200000	1706400000	1286400000	1362000000	1367700000	1064200000	1.1	1.078	1.053	0.698182		1.93637	1.31728	0.868821
O00461	164	K	Golgi integral membrane protein 4	GOLIM4		24284000	22399000		24567000	14690000		1.253	1.385	1.32	0.16	1606200000	1706400000	1286400000	1362000000	1367700000	1064200000	1.1	1.078	1.053		1.16234	1.31529	1.23881	0.24872
O00541	81	K	Pescadillo homolog	PES1	10709000			6970900			1.848			1.85		570230000	1931200000	749360000	444710000	1400200000	552350000	1.143	1.112	1.207	1.6168			1.6168
O00560	119	K	Syntenin-1	SDCBP	15699000	22931000	27994000	11825000	18040000	25684000	1.368	1.481	1.099	1.32	0.135	2303000000	2939900000	2925500000	1637000000	2265800000	2134400000	1.233	1.203	1.248	1.10949	1.23109	0.880609	1.07373	0.662171
O00560	11	K	Syntenin-1	SDCBP		10451000	4529200		4366000	4152600		1.806	1.374	1.59	0.256	2303000000	2939900000	2925500000	1637000000	2265800000	2134400000	1.233	1.203	1.248		1.50125	1.10096	1.3011	0.456827
O00571	66	K	ATP-dependent RNA helicase DDX3X	DDX3X		11200000	11591000		9458900	13938000		1.303	1.106	1.2	0.36	19012000000	22298000000	18201000000	14399000000	16887000000	13342000000	1.133	1.111	1.126		1.17282	0.982238	1.07753	0.67299
O14561	92	K	"Acyl carrier protein, mitochondrial"	NDUFAB1	28068000		24189000	20058000		16251000	1.471		1.466	1.47	0.00399	3308600000	2797000000	3740900000	2568500000	2131400000	2829200000	1.138	1.085	1.111	1.29262		1.31953	1.30608	0.0347121
O14579	293	K	Coatomer subunit epsilon	COPE	23538000	18796000	20536000	19089000	14357000	20997000	1.064	1.222	1.107	1.13	0.138	1670600000	1567600000	2282000000	1413700000	1366400000	1988700000	0.929	0.998	0.964	1.14532	1.22445	1.14834	1.1727	0.027218
O14737	105	K	Programmed cell death protein 5	PDCD5	3072200			3024900			0.845			0.85		3333000000	4485800000	4335300000	3811600000	5341700000	5513000000	0.747	0.729	0.759	1.13119			1.13119
O14737	20	K	Programmed cell death protein 5	PDCD5		21817000			20970000			0.936		0.94		3333000000	4485800000	4335300000	3811600000	5341700000	5513000000	0.747	0.729	0.759		1.28395		1.28395
O14745	240	K	Na(+)/H(+) exchange regulatory cofactor NHE-RF1	SLC9A3R1	22538000	27779000	16432000	13684000	17021000	12215000	1.966	1.508	1.376	1.62	0.0701	2176100000	3792300000	2506100000	1139500000	1948900000	1180100000	1.79	1.56	1.724	1.09832	0.966667	0.798144	0.954378	0.675142
O14745	69	K	Na(+)/H(+) exchange regulatory cofactor NHE-RF1	SLC9A3R1	13665000	12382000		8823900	6822400		1.542	1.597		1.57	0.035	2176100000	3792300000	2506100000	1139500000	1948900000	1180100000	1.79	1.56	1.724	0.861453	1.02372		0.942585	0.697232
O14776	667	K	Transcription elongation regulator 1	TCERG1	13805000		9571000	12064000		10363000	1.498		0.98	1.24	0.638	1738900000	1861200000	2416400000	1833500000	1769300000	2189300000	0.968	0.939	0.951	1.54752		1.03049	1.28901	0.565976
O14776	841	K	Transcription elongation regulator 1	TCERG1	7158400		9495300	8854200		8042200	1.033		1.489	1.26	0.558	1738900000	1861200000	2416400000	1833500000	1769300000	2189300000	0.968	0.939	0.951	1.06715		1.56572	1.31643	0.517373
O14776	885	K	Transcription elongation regulator 1	TCERG1		3565100			3130200			1.155		1.16		1738900000	1861200000	2416400000	1833500000	1769300000	2189300000	0.968	0.939	0.951		1.23003		1.23003
O14818	52	K	Proteasome subunit alpha type-7	PSMA7	19262000	15880000	14081000	18407000	10601000	9706700	1.113	1.278	1.285	1.23	0.0732	6137800000	6155200000	3431300000	5767900000	5866600000	3154100000	0.932	0.953	0.908	1.19421	1.34103	1.4152	1.31681	0.0470641
O14818	236	K	Proteasome subunit alpha type-7	PSMA7	27303000	30872000	79190000	28310000	30237000	88540000	1.089	0.874	1.402	1.12	0.623	6137800000	6155200000	3431300000	5767900000	5866600000	3154100000	0.932	0.953	0.908	1.16845	0.917104	1.54405	1.20987	0.458628
O14818	157	K	Proteasome subunit alpha type-7	PSMA7			17518000			14610000			0.962	0.96		6137800000	6155200000	3431300000	5767900000	5866600000	3154100000	0.932	0.953	0.908			1.05947	1.05947
O14818	115	K	Proteasome subunit alpha type-7	PSMA7	11059000			6045300			1.677			1.68		6137800000	6155200000	3431300000	5767900000	5866600000	3154100000	0.932	0.953	0.908	1.79936			1.79936
O14904	180	K	Protein Wnt-9a	WNT9A	17402000			12301000			1.378			1.38
O14907	53	K	Tax1-binding protein 3	TAX1BP3			4198800			5148400			0.878	0.88		550630000	576230000	401470000	685280000	677090000	500810000	0.747	0.822
O14929	15	K	Histone acetyltransferase type B catalytic subunit	HAT1	13783000			9362400			1.558			1.56		704350000	1112700000	1308400000	578590000	871890000	1020500000	1.168	1.139	1.169	1.3339			1.3339
O14964	541	K	Hepatocyte growth factor-regulated tyrosine kinase substrate	HGS	4949500	6922800	5691300	5279000	8416500	6188700	0.956	0.798	0.759	0.84	0.168	1025700000	970250000	1220900000	1126900000	1056800000	1375000000	0.804	0.783	0.798	1.18905	1.01916	0.951128	1.05311	0.617342
O14974	729	K	Protein phosphatase 1 regulatory subunit 12A	PPP1R12A	9987800		7950100	11247000		7566700	0.994		0.935	0.96	0.553	1727400000	2005000000	1653900000	2034800000	1946800000	1826600000	0.749	0.773	0.742	1.3271		1.26011	1.29361	0.0900931
O14974	1015	K	Protein phosphatase 1 regulatory subunit 12A	PPP1R12A			4633000			4807700			0.834	0.83		1727400000	2005000000	1653900000	2034800000	1946800000	1826600000	0.749	0.773	0.742			1.12399	1.12399
O14979	197	K	Heterogeneous nuclear ribonucleoprotein D-like	HNRNPDL		8405900			10279000			0.702		0.7		3773000000	3548000000	2757200000	4843300000	4568200000	3409100000	0.694	0.659	0.696		1.06525		1.06525
O14979	212	K	Heterogeneous nuclear ribonucleoprotein D-like	HNRNPDL			16850000			14995000			1.053	1.05		3773000000	3548000000	2757200000	4843300000	4568200000	3409100000	0.694	0.659	0.696			1.51293	1.51293
O14979	204	K	Heterogeneous nuclear ribonucleoprotein D-like	HNRNPDL		14036000			16424000			0.802		0.8		3773000000	3548000000	2757200000	4843300000	4568200000	3409100000	0.694	0.659	0.696		1.217		1.217
O14979	302	K	Heterogeneous nuclear ribonucleoprotein D-like	HNRNPDL	47155000	5900500	7810800	70735000	8426200	12316000	0.834	0.709	0.718	0.75	0.0466	3773000000	3548000000	2757200000	4843300000	4568200000	3409100000	0.694	0.659	0.696	1.20173	1.07587	1.03161	1.10307	0.227229
O14979	142	K	Heterogeneous nuclear ribonucleoprotein D-like	HNRNPDL	2207000			2747900			0.68			0.68		3773000000	3548000000	2757200000	4843300000	4568200000	3409100000	0.694	0.659	0.696	0.979827			0.979827
O14979	216	K	Heterogeneous nuclear ribonucleoprotein D-like	HNRNPDL												3773000000	3548000000	2757200000	4843300000	4568200000	3409100000	0.694	0.659	0.696
O14979	311	K	Heterogeneous nuclear ribonucleoprotein D-like	HNRNPDL		56063000			67923000			0.852		0.85		3773000000	3548000000	2757200000	4843300000	4568200000	3409100000	0.694	0.659	0.696		1.29287		1.29287
O14980	563	K	Exportin-1	XPO1		7757700			5970500			1.238		1.24		5706900000	5972200000	5978700000	4119700000	4307200000	4425900000	1.18	1.184	1.164		1.04561		1.04561
O14980	455	K	Exportin-1	XPO1	2532300			3345600			0.941			0.94		5706900000	5972200000	5978700000	4119700000	4307200000	4425900000	1.18	1.184	1.164	0.797458			0.797458
O14980	680	K	Exportin-1	XPO1	26840000	24530000	16215000	22564000	16309000	11766000	1.402	1.522	1.639	1.52	0.0171	5706900000	5972200000	5978700000	4119700000	4307200000	4425900000	1.18	1.184	1.164	1.18814	1.28547	1.40808	1.29389	0.0512191
O14980	122	K	Exportin-1	XPO1		3732700	6159900		2132000	5185200		1.472	1.373	1.42	0.0885	5706900000	5972200000	5978700000	4119700000	4307200000	4425900000	1.18	1.184	1.164		1.24324	1.17955	1.2114	0.122142
O14983	515	K	Sarcoplasmic/endoplasmic reticulum calcium ATPase 1	ATP2A1		13296000			9132100			1.589		1.59
O15067	737	K	Phosphoribosylformylglycinamidine synthase	PFAS												3146300000	3231000000	3565400000	3214400000	3117100000	3293600000	1.005	1.003	0.99
O15143	367	K	Actin-related protein 2/3 complex subunit 1B	ARPC1B			45804000			43794000			1.164	1.16		4772500000	3392700000	4713800000	4340500000	3457500000	4373400000	0.94	0.863	0.934			1.24625	1.24625
O15143	326	K	Actin-related protein 2/3 complex subunit 1B	ARPC1B			22274000			22146000			1.085	1.09		4772500000	3392700000	4713800000	4340500000	3457500000	4373400000	0.94	0.863	0.934			1.16167	1.16167
O15144	136	K	Actin-related protein 2/3 complex subunit 2	ARPC2	10159000	11450000	8535300	6989200	23196000	11453000	1.642	0.393	0.813	0.95	0.712	5766500000	4406500000	4927800000	5610200000	4298200000	4904400000	0.932	0.929	0.909	1.7618	0.423036	0.894389	1.02641	0.813863
O15145	123	K	Actin-related protein 2/3 complex subunit 3	ARPC3	7119500	9798800	15499000	6799000	14462000	12400000	1.146	1.468	1.294	1.3	0.0976	2961200000	3156200000	2865600000	2390300000	2554400000	2572500000	1.053	1.058	1.018	1.08832	1.38752	1.27112	1.24899	0.129698
O15145	56	K	Actin-related protein 2/3 complex subunit 3	ARPC3			12318000			14478000			0.711	0.71		2961200000	3156200000	2865600000	2390300000	2554400000	2572500000	1.053	1.058	1.018			0.698428	0.698428
O15145	29	K	Actin-related protein 2/3 complex subunit 3	ARPC3		11363000			7114600			1.521		1.52		2961200000	3156200000	2865600000	2390300000	2554400000	2572500000	1.053	1.058	1.018		1.43762		1.43762
O15269	210	K	Serine palmitoyltransferase 1	SPTLC1			12891000			10222000			1.077	1.08		1645200000	1221700000	1396800000	1457700000	1103700000	1099400000	0.98	1.068	1.03			1.04563	1.04563
O15320	260	K	Endoplasmic reticulum export factor CTAGE5	CTAGE5	4832200		24369000	7294300		29581000	0.691		0.862	0.78	0.346	375330000	567060000	412050000	413880000	669930000	432760000	0.762	0.789	0.77	0.906824		1.11948	1.01315	0.967852
O15320	420	K	Endoplasmic reticulum export factor CTAGE5	CTAGE5			6083400			9086900			0.897	0.9		375330000	567060000	412050000	413880000	669930000	432760000	0.762	0.789	0.77			1.16494	1.16494
O15347	65	K	High mobility group protein B3	HMGB3	2538200			2456400			0.68			0.68		2370000000	1746500000	2170800000	2150500000	1191500000	1694700000	1.149	1.166	1.082	0.591819			0.591819
O15523	66	K	ATP-dependent RNA helicase DDX3Y	DDX3Y	8139000			8767800			1.117			1.12		68697000	135910000	165420000	56271000	89692000	134190000	1.042	1.279	1.246	1.07198			1.07198
O15541	316	K	RING finger protein 113A	RNF113A		4755400	4772900		3259300	2452000		1.626	2.262	1.94	0.219	372240000	354800000	476150000	250970000	249090000	328490000	1.24	1.349	1.315		1.20534	1.72015	1.46274	0.384413
O43169	30	K	Cytochrome b5 type B	CYB5B	26108000	22811000	39291000	19296000	16782000	30728000	1.02	1.13	1.125	1.09	0.169	541880000	902900000	686580000	444850000	713520000	521340000	1.113	1.09	1.137	0.916442	1.0367	0.989446	0.980862	0.685725
O43242	503	K	26S proteasome non-ATPase regulatory subunit 3	PSMD3	16620000	10323000		14222000	10312000		0.904	1.008		0.96	0.654	3883300000	3967000000	4215200000	4553500000	4207400000	4687200000	0.823	0.82	0.806	1.09842	1.22927		1.16384	0.310277
O43242	89	K	26S proteasome non-ATPase regulatory subunit 3	PSMD3	3983000			3884300			0.891			0.89		3883300000	3967000000	4215200000	4553500000	4207400000	4687200000	0.823	0.82	0.806	1.08262			1.08262
O43242	223	K	26S proteasome non-ATPase regulatory subunit 3	PSMD3	7798600	6353000	6435300	11697000	6891700	7331400	0.829	0.783	0.787	0.8	0.00981	3883300000	3967000000	4215200000	4553500000	4207400000	4687200000	0.823	0.82	0.806	1.00729	0.954878	0.976427	0.979532	0.385204
O43390	366	K	Heterogeneous nuclear ribonucleoprotein R	HNRNPR	53552000	36896000	26939000	53757000	34341000	26368000	1.076	1.04	1.016	1.04	0.171	10900000000	10156000000	8495200000	9374300000	8731600000	6950100000	0.986	0.991	1.02	1.09128	1.04945	0.996078	1.0456	0.308044
O43390	374	K	Heterogeneous nuclear ribonucleoprotein R	HNRNPR	22120000			20320000			1.065			1.07		10900000000	10156000000	8495200000	9374300000	8731600000	6950100000	0.986	0.991	1.02	1.08012			1.08012
O43390	341	K	Heterogeneous nuclear ribonucleoprotein R	HNRNPR		45718000			44233000			1.112		1.11		10900000000	10156000000	8495200000	9374300000	8731600000	6950100000	0.986	0.991	1.02		1.1221		1.1221
O43390	126	K	Heterogeneous nuclear ribonucleoprotein R	HNRNPR	21256000		18629000	17193000		13391000	1.287		1.342	1.31	0.0687	10900000000	10156000000	8495200000	9374300000	8731600000	6950100000	0.986	0.991	1.02	1.30527		1.31569	1.31048	0.0132265
O43399	127	K	Tumor protein D54	TPD52L2			103140000			37632000			2.391	2.39		7729500000	6956800000	3352900000	5451000000	5035700000	2429700000	1.216	1.25	1.194			2.00251	2.00251
O43399	165	K	Tumor protein D54	TPD52L2	45116000	55638000	47559000	33800000	33906000	30732000	1.585	1.635	1.441	1.55	0.011	7729500000	6956800000	3352900000	5451000000	5035700000	2429700000	1.216	1.25	1.194	1.30345	1.308	1.20687	1.27277	0.0174188
O43399	70	K	Tumor protein D54	TPD52L2	105570000		224930000	77822000		173130000	1.368		1.327	1.35	0.0459	7729500000	6956800000	3352900000	5451000000	5035700000	2429700000	1.216	1.25	1.194	1.125		1.11139	1.1182	0.0489555
O43399	55	K	Tumor protein D54	TPD52L2			10762000			8481500			1.499	1.5		7729500000	6956800000	3352900000	5451000000	5035700000	2429700000	1.216	1.25	1.194			1.25544	1.25544
O43447	101	K	Peptidyl-prolyl cis-trans isomerase H	PPIH		12268000	15262000		7918300	14667000		1.405	1.092	1.25	0.442	334780000	351200000	336910000	223240000	281490000	248840000	1.223	1.149	1.272		1.2228	0.858491	1.04065	0.938387
O43583	119	K	Density-regulated protein	DENR	11824000	13374000	11279000	10554000	13059000	11039000	1.201	1.047	1.076	1.11	0.189	21963000			26277000
O43592	553	K	Exportin-T	XPOT			1398200			2958400			1.005	1.01		2283200000	1810400000	2260300000	2483300000	2107900000	2594000000	0.768	0.761	0.765			1.31373	1.31373
O43592	629	K	Exportin-T	XPOT			17368000			19151000			1.044	1.04		2283200000	1810400000	2260300000	2483300000	2107900000	2594000000	0.768	0.761	0.765			1.36471	1.36471
O43615	237	K	Mitochondrial import inner membrane translocase subunit TIM44	TIMM44		11123000			6447300			1.431		1.43		2726400000	2620000000	1930900000	2323700000	2174600000	1709500000	1.019	1.025	1.036		1.3961		1.3961
O43615	312	K	Mitochondrial import inner membrane translocase subunit TIM44	TIMM44			20195000			14195000			1.335	1.34		2726400000	2620000000	1930900000	2323700000	2174600000	1709500000	1.019	1.025	1.036			1.28861	1.28861
O43633	64	K	Charged multivesicular body protein 2a	CHMP2A	3297800			3288200			0.888			0.89		321660000	202260000	393320000	309530000	218050000	396310000	0.863	0.814	0.872	1.02897			1.02897
O43674	152	K	"NADH dehydrogenase [ubiquinone] 1 beta subcomplex subunit 5, mitochondrial"	NDUFB5		10161000			5753300			1.275		1.28		20149000	42025000	371100000	13236000	22401000	241160000			1.358
O43707	592	K	Alpha-actinin-4	ACTN4	19503000	65509000	15642000	23276000	86343000	25180000	0.815	0.803	0.768	0.8	0.00897	56670000000	54429000000	50070000000	59995000000	62702000000	56971000000	0.746	0.75	0.744	1.09249	1.07067	1.03226	1.06514	0.0906591
O43707	283	K	Alpha-actinin-4	ACTN4	15124000	10726000		23226000	14064000		0.79	0.745		0.77	0.0988	56670000000	54429000000	50070000000	59995000000	62702000000	56971000000	0.746	0.75	0.744	1.05898	0.993333		1.02616	0.675357
O43707	853	K	Alpha-actinin-4	ACTN4	4907800	41091000	32524000	5638500	49004000	41021000	0.899	0.836	0.82	0.85	0.0423	56670000000	54429000000	50070000000	59995000000	62702000000	56971000000	0.746	0.75	0.744	1.20509	1.11467	1.10215	1.14064	0.0626759
O43707	239	K	Alpha-actinin-4	ACTN4	202970000		84219000	186800000		59149000	1.093		1.125	1.11	0.124	56670000000	54429000000	50070000000	59995000000	62702000000	56971000000	0.746	0.75	0.744	1.46515		1.5121	1.48862	0.0356621
O43707	518	K	Alpha-actinin-4	ACTN4	43644000	22994000	30675000	52719000	29899000	39144000	0.776	0.828	0.854	0.82	0.0286	56670000000	54429000000	50070000000	59995000000	62702000000	56971000000	0.746	0.75	0.744	1.04021	1.104	1.14785	1.09735	0.119543
O43707	122	K	Alpha-actinin-4	ACTN4	53974000	25702000	35155000	69832000	35341000	52491000	0.776	0.604	0.662	0.68	0.049	56670000000	54429000000	50070000000	59995000000	62702000000	56971000000	0.746	0.75	0.744	1.04021	0.805333	0.889785	0.911778	0.395265
O43707	114	K	Alpha-actinin-4	ACTN4	16914000	21697000		21143000	37337000		0.83	0.762		0.8	0.164	56670000000	54429000000	50070000000	59995000000	62702000000	56971000000	0.746	0.75	0.744	1.1126	1.016		1.0643	0.514897
O43707	108	K	Alpha-actinin-4	ACTN4	23050000		11220000	27456000		14586000	0.917		0.88	0.9	0.169	56670000000	54429000000	50070000000	59995000000	62702000000	56971000000	0.746	0.75	0.744	1.22922		1.1828	1.20601	0.0919717
O43707	632	K	Alpha-actinin-4	ACTN4	15908000	18340000	23648000	17858000	23026000	22846000	0.904	0.944	0.965	0.94	0.11	56670000000	54429000000	50070000000	59995000000	62702000000	56971000000	0.746	0.75	0.744	1.2118	1.25867	1.29704	1.25584	0.0110357
O43707	417	K	Alpha-actinin-4	ACTN4		6200400	9298500		8508600	9990300		0.848	0.734	0.79	0.259	56670000000	54429000000	50070000000	59995000000	62702000000	56971000000	0.746	0.75	0.744		1.13067	0.986559	1.05861	0.671755
O43707	331	K	Alpha-actinin-4	ACTN4	16163000	70022000	71617000	13260000	100350000	92838000	1.197	0.721	0.866	0.93	0.646	56670000000	54429000000	50070000000	59995000000	62702000000	56971000000	0.746	0.75	0.744	1.60456	0.961333	1.16398	1.24329	0.39815
O43707	779	K	Alpha-actinin-4	ACTN4	54316000	69539000	16864000	63096000	70776000	21105000	0.894	1.002	0.908	0.93	0.256	56670000000	54429000000	50070000000	59995000000	62702000000	56971000000	0.746	0.75	0.744	1.19839	1.336	1.22043	1.25161	0.0323465
O43707	859	K	Alpha-actinin-4	ACTN4	25729000	32299000	45885000	30535000	39529000	54725000	0.878	0.876	0.869	0.87	0.000811	56670000000	54429000000	50070000000	59995000000	62702000000	56971000000	0.746	0.75	0.744	1.17694	1.168	1.16801	1.17098	0.000388579
O43707	432	K	Alpha-actinin-4	ACTN4		10568000	18983000		13375000	20582000		0.854	0.839	0.85	0.0478	56670000000	54429000000	50070000000	59995000000	62702000000	56971000000	0.746	0.75	0.744		1.13867	1.12769	1.13318	0.0348515
O43707	214	K	Alpha-actinin-4	ACTN4	9770000	103260000	90455000	8730400	97544000	96464000	1.06	1.055	1.029	1.05	0.0535	56670000000	54429000000	50070000000	59995000000	62702000000	56971000000	0.746	0.75	0.744	1.42091	1.40667	1.38306	1.40355	0.000809042
O43719	190	K	HIV Tat-specific factor 1	HTATSF1		22571000			16764000			0.906		0.91		650490000	1227000000	1113400000	411300000	825880000	772560000	1.42	1.375	1.388		0.658909		0.658909
O43719	174	K	HIV Tat-specific factor 1	HTATSF1												650490000	1227000000	1113400000	411300000	825880000	772560000	1.42	1.375	1.388
O43719	210	K	HIV Tat-specific factor 1	HTATSF1	9708200	10525000		6824700	10007000		1.686	0.896		1.29	0.725	650490000	1227000000	1113400000	411300000	825880000	772560000	1.42	1.375	1.388	1.18732	0.651636		0.91948	0.813063
O43765	200	K	Small glutamine-rich tetratricopeptide repeat-containing protein alpha	SGTA	9169200		7806200	12275000		11479000	0.719		0.704	0.71	0.0279	864490000	1201000000	734410000	1194500000	1694700000	980740000	0.672	0.651	0.655	1.06994		1.07481	1.07237	0.0292291
O43776	50	K	"Asparagine--tRNA ligase, cytoplasmic"	NARS		7993600			7370300			1.047		1.05		9254800000	11830000000	5485200000	9315200000	12107000000	5594700000	0.934	0.908	0.896		1.15308		1.15308
O43776	60	K	"Asparagine--tRNA ligase, cytoplasmic"	NARS			10226000			10436000			0.841	0.84		9254800000	11830000000	5485200000	9315200000	12107000000	5594700000	0.934	0.908	0.896			0.938616	0.938616
O43776	93	K	"Asparagine--tRNA ligase, cytoplasmic"	NARS			7984700			8544200			1.01	1.01		9254800000	11830000000	5485200000	9315200000	12107000000	5594700000	0.934	0.908	0.896			1.12723	1.12723
O43809	56	K	Cleavage and polyadenylation specificity factor subunit 5	NUDT21	37805000	37010000		28169000	20568000		1.37	1.718		1.54	0.228	991400000	1104300000	1430200000	870010000	885210000	1296500000	1.166	1.038	1.059	1.17496	1.65511		1.41503	0.400836
O43824	186	K	Putative GTP-binding protein 6	GTPBP6	11159000	9423000		13108000	10565000		1.216	1.045		1.13	0.465	77205000	70055000	29210000	63009000	45399000	27350000	1.35	1.793		0.900741	0.582822		0.741781	0.485475
O43852	281	K	Calumenin	CALU	82670000	6126300	12382000	89538000	7160300	15137000	1.116	0.825	0.826	0.92	0.536	1642800000	1763300000	1720100000	1893000000	1940200000	1958100000	0.771	0.781	0.782	1.44747	1.05634	1.05627	1.18669	0.340012
O43852	84	K	Calumenin	CALU	27206000	23779000	26918000	29094000	22010000	25832000	1.117	0.908	0.913	0.98	0.788	1642800000	1763300000	1720100000	1893000000	1940200000	1958100000	0.771	0.781	0.782	1.44877	1.16261	1.16752	1.25963	0.126848
O43852	251	K	Calumenin	CALU	6323600	4898200		8924400	6629100		0.749	0.76		0.75	0.0233	1642800000	1763300000	1720100000	1893000000	1940200000	1958100000	0.771	0.781	0.782	0.971466	0.973111		0.972289	0.0270971
O43852	161	K	Calumenin	CALU		9682200			15179000			0.71		0.71		1642800000	1763300000	1720100000	1893000000	1940200000	1958100000	0.771	0.781	0.782		0.909091		0.909091
O43852	70	K	Calumenin	CALU	56207000	66149000	43413000	58007000	76596000	50713000	0.978	0.882	0.949	0.94	0.218	1642800000	1763300000	1720100000	1893000000	1940200000	1958100000	0.771	0.781	0.782	1.26848	1.12932	1.21355	1.20379	0.0470712
O43852	165	K	Calumenin	CALU		10682000	17806000		16941000	25470000		0.713	0.697	0.71	0.0292	1642800000	1763300000	1720100000	1893000000	1940200000	1958100000	0.771	0.781	0.782		0.912932	0.891304	0.902118	0.103773
O60218	240	K	Aldo-keto reductase family 1 member B10	AKR1B10	314180000			140790000			0.995			1		400880000000	363750000000	483070000000	175330000000	161350000000	209170000000	2.013	2.029	2.007	0.494287			0.494287
O60218	128	K	Aldo-keto reductase family 1 member B10	AKR1B10	1818000000	2769700000	1776200000	762800000	1269100000	808310000	2.256	2.215	2.156	2.21	0.000414	400880000000	363750000000	483070000000	175330000000	161350000000	209170000000	2.013	2.029	2.007	1.12072	1.09167	1.07424	1.09554	0.0264508
O60218	27	K	Aldo-keto reductase family 1 member B10	AKR1B10		184050000			77714000			2.528		2.53		400880000000	363750000000	483070000000	175330000000	161350000000	209170000000	2.013	2.029	2.007		1.24593		1.24593
O60218	233	K	Aldo-keto reductase family 1 member B10	AKR1B10	520150000	431270000	124920000	111210000	107510000	40876000	3.195	4.202	2.928	3.44	0.0117	400880000000	363750000000	483070000000	175330000000	161350000000	209170000000	2.013	2.029	2.007	1.58718	2.07097	1.45889	1.70568	0.056123
O60218	33	K	Aldo-keto reductase family 1 member B10	AKR1B10	142040000	154400000	5589700	62414000	53835000	3496700	2.484	2.513	2.147	2.38	0.0051	400880000000	363750000000	483070000000	175330000000	161350000000	209170000000	2.013	2.029	2.007	1.23398	1.23854	1.06976	1.18076	0.109089
O60218	95	K	Aldo-keto reductase family 1 member B10	AKR1B10	447070000	2172200000		189060000	975350000		2.321	2.291		2.31	0.00701	400880000000	363750000000	483070000000	175330000000	161350000000	209170000000	2.013	2.029	2.007	1.15301	1.12913		1.14107	0.071118
O60218	263	K	Aldo-keto reductase family 1 member B10	AKR1B10	897480000	74141000	912410000	327670000	25293000	343400000	2.755	2.746	2.871	2.79	0.000292	400880000000	363750000000	483070000000	175330000000	161350000000	209170000000	2.013	2.029	2.007	1.3686	1.35338	1.43049	1.38416	0.00404521
O60218	12	K	Aldo-keto reductase family 1 member B10	AKR1B10	115700000		207280000	48506000		82758000	2.568		2.309	2.44	0.0536	400880000000	363750000000	483070000000	175330000000	161350000000	209170000000	2.013	2.029	2.007	1.27571		1.15047	1.21309	0.231667
O60218	22	K	Aldo-keto reductase family 1 member B10	AKR1B10	1372100000	921600000	743110000	497500000	329150000	306900000	2.636	2.98	2.781	2.8	0.00178	400880000000	363750000000	483070000000	175330000000	161350000000	209170000000	2.013	2.029	2.007	1.30949	1.4687	1.38565	1.38795	0.0150702
O60218	169	K	Aldo-keto reductase family 1 member B10	AKR1B10	43952000	91513000	13430000	11160000	38012000	4961300	3.268	2.397	2.796	2.82	0.0112	400880000000	363750000000	483070000000	175330000000	161350000000	209170000000	2.013	2.029	2.007	1.62345	1.18137	1.39312	1.39931	0.10034
O60218	66	K	Aldo-keto reductase family 1 member B10	AKR1B10	917230000	917300000	798290000	415810000	426940000	370710000	2.238	2.17	2.249	2.22	0.000296	400880000000	363750000000	483070000000	175330000000	161350000000	209170000000	2.013	2.029	2.007	1.11177	1.06949	1.12058	1.10061	0.0324334
O60218	125	K	Aldo-keto reductase family 1 member B10	AKR1B10	100670000	118650000	521860000	38259000	52447000	206470000	2.769	2.706	2.685	2.72	0.000128	400880000000	363750000000	483070000000	175330000000	161350000000	209170000000	2.013	2.029	2.007	1.37556	1.33366	1.33782	1.34901	0.00161538
O60218	10	K	Aldo-keto reductase family 1 member B10	AKR1B10		245060000	230200000		97769000	100800000		2.276	2.27	2.27	0.00145	400880000000	363750000000	483070000000	175330000000	161350000000	209170000000	2.013	2.029	2.007		1.12173	1.13104	1.12639	0.0312279
O60218	62	K	Aldo-keto reductase family 1 member B10	AKR1B10	1825800000	3585800000	3179200000	788990000	1517900000	1375100000	2.415	2.439	2.523	2.46	0.000325	400880000000	363750000000	483070000000	175330000000	161350000000	209170000000	2.013	2.029	2.007	1.1997	1.20207	1.2571	1.21962	0.00876566
O60218	195	K	Aldo-keto reductase family 1 member B10	AKR1B10	1889500000	1191000000	543560000	736160000	498190000	209250000	2.924	2.939	3.053	2.97	0.000234	400880000000	363750000000	483070000000	175330000000	161350000000	209170000000	2.013	2.029	2.007	1.45256	1.4485	1.52118	1.47408	0.00250385
O60237	967	K	Protein phosphatase 1 regulatory subunit 12B	PPP1R12B		8339400			6325200			1.124		1.12
O60264	819	K	SWI/SNF-related matrix-associated actin-dependent regulator of chromatin subfamily A member 5	SMARCA5	6635300			5012200			1.384			1.38		3059700000	2843800000	2452300000	2789300000	2570400000	2215300000	0.993	0.992	0.932	1.39376			1.39376
O60264	929	K	SWI/SNF-related matrix-associated actin-dependent regulator of chromatin subfamily A member 5	SMARCA5	14262000		17043000	10475000		12033000	1.261		1.495	1.38	0.231	3059700000	2843800000	2452300000	2789300000	2570400000	2215300000	0.993	0.992	0.932	1.26989		1.60408	1.43698	0.276762
O60264	834	K	SWI/SNF-related matrix-associated actin-dependent regulator of chromatin subfamily A member 5	SMARCA5		17245000	20845000		13528000	16747000		1.128	1.241	1.18	0.243	3059700000	2843800000	2452300000	2789300000	2570400000	2215300000	0.993	0.992	0.932		1.1371	1.33155	1.23432	0.314318
O60493	61	K	Sorting nexin-3	SNX3		31698000			39145000			1.043		1.04		1557000000	1685800000	2375200000	1532900000	1684900000	2333600000	0.867	0.84	0.879		1.24167		1.24167
O60506	81	K	Heterogeneous nuclear ribonucleoprotein Q	SYNCRIP	60824000			53286000			1.191			1.19		22254000000	17351000000	17280000000	19310000000	14821000000	15018000000	1.004	1.047	1.002	1.18625			1.18625
O60506	123	K	Heterogeneous nuclear ribonucleoprotein Q	SYNCRIP	21256000		18629000	17193000		13391000	1.287		1.342	1.31	0.0687	22254000000	17351000000	17280000000	19310000000	14821000000	15018000000	1.004	1.047	1.002	1.28187		1.33932	1.3106	0.0727108
O60506	363	K	Heterogeneous nuclear ribonucleoprotein Q	SYNCRIP	35382000	45744000	36374000	32800000	41911000	34274000	1.095	1.295	1.08	1.16	0.185	22254000000	17351000000	17280000000	19310000000	14821000000	15018000000	1.004	1.047	1.002	1.09064	1.23687	1.07784	1.13512	0.146806
O60506	256	K	Heterogeneous nuclear ribonucleoprotein Q	SYNCRIP	40448000			49132000			0.943			0.94		22254000000	17351000000	17280000000	19310000000	14821000000	15018000000	1.004	1.047	1.002	0.939243			0.939243
O60506	338	K	Heterogeneous nuclear ribonucleoprotein Q	SYNCRIP			57525000			51874000			1.064	1.06		22254000000	17351000000	17280000000	19310000000	14821000000	15018000000	1.004	1.047	1.002			1.06188	1.06188
O60506	117	K	Heterogeneous nuclear ribonucleoprotein Q	SYNCRIP	6853500	3614200	4696200	8298300	4188700	4196800	1.166	1.151	1.147	1.15	0.00181	22254000000	17351000000	17280000000	19310000000	14821000000	15018000000	1.004	1.047	1.002	1.16135	1.09933	1.14471	1.13513	0.0243792
O60568	215	K	"Procollagen-lysine,2-oxoglutarate 5-dioxygenase 3"	PLOD3		4902300			6473100			0.818		0.82		2261800000	2388400000	1577900000	2451300000	2538100000	1554400000	0.764	0.836	0.877		0.978469		0.978469
O60610	553	K	Protein diaphanous homolog 1	DIAPH1												1328300000	1447300000	1322700000	1270500000	1373000000	1219400000	0.884	0.913	0.919
O60610	1127	K	Protein diaphanous homolog 1	DIAPH1	11321000	26494000	17328000	13904000	30022000	20743000	0.763	1.24	1.022	1.01	0.954	1328300000	1447300000	1322700000	1270500000	1373000000	1219400000	0.884	0.913	0.919	0.863122	1.35816	1.11208	1.11112	0.637428
O60610	202	K	Protein diaphanous homolog 1	DIAPH1	7132300		10974000	7223200		14416000	0.998		1.251	1.12	0.614	1328300000	1447300000	1322700000	1270500000	1373000000	1219400000	0.884	0.913	0.919	1.12896		1.36126	1.24511	0.351394
O60610	1103	K	Protein diaphanous homolog 1	DIAPH1		8453600			9259300			1.163		1.16		1328300000	1447300000	1322700000	1270500000	1373000000	1219400000	0.884	0.913	0.919		1.27382		1.27382
O60610	480	K	Protein diaphanous homolog 1	DIAPH1		8057900			4616600			1.581		1.58		1328300000	1447300000	1322700000	1270500000	1373000000	1219400000	0.884	0.913	0.919		1.73165		1.73165
O60664	122	K	Perilipin-3	PLIN3	43551000	25397000	18882000	66859000	51974000	44642000	0.542	0.446	0.428	0.47	0.0136	6263700000	7036700000	7510200000	12893000000	14598000000	15828000000	0.426	0.436	0.424	1.2723	1.02294	1.00943	1.10156	0.426554
O60664	65	K	Perilipin-3	PLIN3	24103000	12404000	12442000	50419000	30406000	30996000	0.668	0.44	0.476	0.53	0.0528	6263700000	7036700000	7510200000	12893000000	14598000000	15828000000	0.426	0.436	0.424	1.56808	1.00917	1.12264	1.2333	0.359946
O60701	124	K	UDP-glucose 6-dehydrogenase	UGDH	30686000	40980000	20521000	19536000	25929000	12370000	1.568	2.533	1.634	1.91	0.0801	91604000000	98122000000	71757000000	55400000000	59691000000	43665000000	1.404	1.45	1.393	1.11681	1.7469	1.17301	1.34557	0.252651
O60701	170	K	UDP-glucose 6-dehydrogenase	UGDH	40221000			11126000			1.929			1.93		91604000000	98122000000	71757000000	55400000000	59691000000	43665000000	1.404	1.45	1.393	1.37393			1.37393
O60701	339	K	UDP-glucose 6-dehydrogenase	UGDH	29538000	56054000	71017000	19971000	37032000	41844000	1.527	1.5	1.665	1.56	0.00773	91604000000	98122000000	71757000000	55400000000	59691000000	43665000000	1.404	1.45	1.393	1.08761	1.03448	1.19526	1.10578	0.197253
O60701	370	K	UDP-glucose 6-dehydrogenase	UGDH	84444000	120700000	67244000	52180000	71704000	40017000	1.483	1.639	1.658	1.59	0.00861	91604000000	98122000000	71757000000	55400000000	59691000000	43665000000	1.404	1.45	1.393	1.05627	1.13034	1.19024	1.12562	0.109615
O60701	207	K	UDP-glucose 6-dehydrogenase	UGDH	44940000	34849000	46618000	27524000	24104000	30796000	1.587	1.534	1.506	1.54	0.00188	91604000000	98122000000	71757000000	55400000000	59691000000	43665000000	1.404	1.45	1.393	1.13034	1.05793	1.08112	1.0898	0.0696926
O60701	129	K	UDP-glucose 6-dehydrogenase	UGDH	207550000		131390000	127300000		66404000	1.522		1.762	1.64	0.132	91604000000	98122000000	71757000000	55400000000	59691000000	43665000000	1.404	1.45	1.393	1.08405		1.2649	1.17447	0.385017
O60701	267	K	UDP-glucose 6-dehydrogenase	UGDH	64848000			66900000			1.063			1.06		91604000000	98122000000	71757000000	55400000000	59691000000	43665000000	1.404	1.45	1.393	0.757123			0.757123
O60701	107	K	UDP-glucose 6-dehydrogenase	UGDH		54552000			39953000			1.497		1.5		91604000000	98122000000	71757000000	55400000000	59691000000	43665000000	1.404	1.45	1.393		1.03241		1.03241
O60701	464	K	UDP-glucose 6-dehydrogenase	UGDH	11233000		16802000	10064000		11079000	1.593		1.493	1.54	0.0671	91604000000	98122000000	71757000000	55400000000	59691000000	43665000000	1.404	1.45	1.393	1.13462		1.07179	1.1032	0.248701
O60701	481	K	UDP-glucose 6-dehydrogenase	UGDH	27125000			9864600			2.007			2.01		91604000000	98122000000	71757000000	55400000000	59691000000	43665000000	1.404	1.45	1.393	1.42949			1.42949
O60701	173	K	UDP-glucose 6-dehydrogenase	UGDH		151590000			94366000			1.662		1.66		91604000000	98122000000	71757000000	55400000000	59691000000	43665000000	1.404	1.45	1.393		1.14621		1.14621
O60701	329	K	UDP-glucose 6-dehydrogenase	UGDH			26187000			13244000			2.339	2.34		91604000000	98122000000	71757000000	55400000000	59691000000	43665000000	1.404	1.45	1.393			1.67911	1.67911
O60701	100	K	UDP-glucose 6-dehydrogenase	UGDH		29426000			20151000			1.592		1.59		91604000000	98122000000	71757000000	55400000000	59691000000	43665000000	1.404	1.45	1.393		1.09793		1.09793
O60716	25	K	Catenin delta-1	CTNND1		6876300			6630300			0.361		0.36		6138100000	7594300000	6988000000	6711800000	8336700000	8350200000	0.739	0.75	0.753		0.481333		0.481333
O60716	673	K	Catenin delta-1	CTNND1		3011000			4369600			0.751		0.75		6138100000	7594300000	6988000000	6711800000	8336700000	8350200000	0.739	0.75	0.753		1.00133		1.00133
O60716	744	K	Catenin delta-1	CTNND1	16745000	29526000	23559000	25334000	38763000	30633000	0.737	0.788	0.77	0.77	0.00793	6138100000	7594300000	6988000000	6711800000	8336700000	8350200000	0.739	0.75	0.753	0.997294	1.05067	1.02258	1.02351	0.33827
O60749	487	K	Sorting nexin-2	SNX2	7049800		4128200	9310100		4753300	0.939		0.704	0.82	0.495	586370000	1005800000	1582500000	585130000	1010800000	1614200000	0.881	0.922	0.888	1.06583		0.792793	0.929314	0.756425
O60749	404	K	Sorting nexin-2	SNX2		14542000			10455000			1.259		1.26		586370000	1005800000	1582500000	585130000	1010800000	1614200000	0.881	0.922	0.888		1.36551		1.36551
O60763	618	K	General vesicular transport factor p115	USO1	2914700			4895700			0.59			0.59
O60763	858	K	General vesicular transport factor p115	USO1			6478300			4507900			1.22	1.22
O60832	11	K	H/ACA ribonucleoprotein complex subunit 4	DKC1			5386900			4193500			1.048	1.05		2542800000	3194100000	3005800000	1916100000	2412200000	2114700000	1.191	1.175	1.198			0.874791	0.874791
O60841	784	K	Eukaryotic translation initiation factor 5B	EIF5B	6471600	11993000	11517000	6219400	10305000	11482000	1.199	1.244	1.032	1.16	0.176	3849700000	2808400000	4811600000	2648200000	1909900000	3259500000	1.328	1.303	1.214	0.902861	0.95472	0.850082	0.902555	0.127541
O60841	960	K	Eukaryotic translation initiation factor 5B	EIF5B			15052000			7377500			1.625	1.63		3849700000	2808400000	4811600000	2648200000	1909900000	3259500000	1.328	1.303	1.214			1.33855	1.33855
O60841	352	K	Eukaryotic translation initiation factor 5B	EIF5B		18901000	18265000		11836000	13020000		1.38	1.564	1.47	0.144	3849700000	2808400000	4811600000	2648200000	1909900000	3259500000	1.328	1.303	1.214		1.05909	1.2883	1.1737	0.463564
O60841	923	K	Eukaryotic translation initiation factor 5B	EIF5B	23867000	6954900	15586000	18456000	5635700	12296000	2.268	1.454	1.325	1.68	0.137	3849700000	2808400000	4811600000	2648200000	1909900000	3259500000	1.328	1.303	1.214	1.70783	1.11589	1.09143	1.30505	0.304702
O60841	1015	K	Eukaryotic translation initiation factor 5B	EIF5B		6546200			4465400			1.948		1.95		3849700000	2808400000	4811600000	2648200000	1909900000	3259500000	1.328	1.303	1.214		1.49501		1.49501
O60841	1185	K	Eukaryotic translation initiation factor 5B	EIF5B	8914700			6255500			1.637			1.64		3849700000	2808400000	4811600000	2648200000	1909900000	3259500000	1.328	1.303	1.214	1.23268			1.23268
O60869	93	K	Endothelial differentiation-related factor 1	EDF1	6124300		8442700	5930200		8775800	1.067		0.959	1.01	0.904	2056800000	3267900000	2965200000	2082800000	3071200000	2797600000	0.817	0.911	0.951	1.306		1.00841	1.1572	0.589146
O60884	326	K	DnaJ homolog subfamily A member 2	DNAJA2	9542100			10916000			0.852			0.85		1554100000	2203900000	1430100000	1158900000	1728000000	1016400000	1.103	1.07	1.186	0.772439			0.772439
O60888	82	K	Protein CutA	CUTA	17918000	13760000		28108000	21088000		0.617	0.666		0.64	0.077	82435000	192480000	12950000	118780000	234380000	18505000	0.563	0.875		1.09591	0.761143		0.928529	0.78466
O75083	81	K	WD repeat-containing protein 1	WDR1	9204200			7301800			1.131			1.13		21876000000	24407000000	23237000000	26919000000	30029000000	28997000000	0.728	0.723	0.725	1.55357			1.55357
O75083	182	K	WD repeat-containing protein 1	WDR1		8382900	11455000		11846000	15132000		0.622	0.688	0.66	0.106	21876000000	24407000000	23237000000	26919000000	30029000000	28997000000	0.728	0.723	0.725		0.860304	0.948966	0.904635	0.381836
O75083	484	K	WD repeat-containing protein 1	WDR1	13134000			15778000			1.166			1.17		21876000000	24407000000	23237000000	26919000000	30029000000	28997000000	0.728	0.723	0.725	1.60165			1.60165
O75083	480	K	WD repeat-containing protein 1	WDR1	18407000			24999000			0.8			0.8		21876000000	24407000000	23237000000	26919000000	30029000000	28997000000	0.728	0.723	0.725	1.0989			1.0989
O75116	958	K	Rho-associated protein kinase 2	ROCK2	10675000		3072200	4832200		1091500	1.232		2.337	1.78	0.451	596200000	745980000	699460000	258620000	329830000	496040000	1.928	1.761	1.564	0.639004		1.49425	1.06662	0.975517
O75146	510	K	Huntingtin-interacting protein 1-related protein	HIP1R	11635000	6892000		11732000	8403700		0.833	0.816		0.82	0.048	1138000000	1132000000	1204700000	1482600000	1483400000	1543400000	0.73	0.685	0.735	1.1411	1.19124		1.16617	0.124516
O75347	28	K	Tubulin-specific chaperone A	TBCA		5739600	8891600		6551400	9896900		0.87	0.858	0.86	0.0427	1961500000	929200000	3139500000	2336000000	1094100000	3446700000	0.769	0.78	0.778		1.11538	1.10283	1.10911	0.0491261
O75347	36	K	Tubulin-specific chaperone A	TBCA			4533100			6785400			0.655	0.66		1961500000	929200000	3139500000	2336000000	1094100000	3446700000	0.769	0.78	0.778			0.841902	0.841902
O75347	95	K	Tubulin-specific chaperone A	TBCA	29096000	42765000	90770000	26303000	44393000	95838000	0.765	0.913	0.88	0.85	0.133	1961500000	929200000	3139500000	2336000000	1094100000	3446700000	0.769	0.78	0.778	0.994798	1.17051	1.13111	1.09881	0.269199
O75347	23	K	Tubulin-specific chaperone A	TBCA			23302000			35115000			0.695	0.7		1961500000	929200000	3139500000	2336000000	1094100000	3446700000	0.769	0.78	0.778			0.893316	0.893316
O75347	86	K	Tubulin-specific chaperone A	TBCA	16882000	12394000	24296000	18261000	12324000	28295000	0.947	0.622	0.785	0.78	0.226	1961500000	929200000	3139500000	2336000000	1094100000	3446700000	0.769	0.78	0.778	1.23147	0.797436	1.009	1.01263	0.985921
O75368	37	K	SH3 domain-binding glutamic acid-rich-like protein	SH3BGRL			13751000			7735900			1.829	1.83		1626300000	1835300000	2112700000	1120300000	1215300000	1419700000	1.324	1.534	1.287			1.42113	1.42113
O75369	6	K	Filamin-B	FLNB	42215000	43486000	22119000	46830000	46009000	17981000	0.762	0.943	1.15	0.95	0.705	57204000000	59980000000	59172000000	60367000000	64835000000	69804000000	0.836	0.832	0.836	0.911483	1.13341	1.3756	1.14016	0.505494
O75369	1907	K	Filamin-B	FLNB		28371000			28658000			1.16		1.16		57204000000	59980000000	59172000000	60367000000	64835000000	69804000000	0.836	0.832	0.836		1.39423		1.39423
O75369	476	K	Filamin-B	FLNB	23219000			34544000			0.721			0.72		57204000000	59980000000	59172000000	60367000000	64835000000	69804000000	0.836	0.832	0.836	0.86244			0.86244
O75369	15	K	Filamin-B	FLNB	38339000	21264000	16029000	71639000	43304000	30761000	0.541	0.475	0.526	0.51	0.00522	57204000000	59980000000	59172000000	60367000000	64835000000	69804000000	0.836	0.832	0.836	0.647129	0.570913	0.629187	0.615743	0.00901495
O75369	1572	K	Filamin-B	FLNB	38258000	24000000	29000000	38375000	39340000	18191000	0.684	0.542	0.959	0.73	0.231	57204000000	59980000000	59172000000	60367000000	64835000000	69804000000	0.836	0.832	0.836	0.818182	0.651442	1.14713	0.872251	0.500857
O75369	349	K	Filamin-B	FLNB	16966000	14859000		17575000	16087000		0.866	0.972		0.92	0.483	57204000000	59980000000	59172000000	60367000000	64835000000	69804000000	0.836	0.832	0.836	1.03589	1.16827		1.10208	0.463528
O75369	960	K	Filamin-B	FLNB	18571000	27586000	24525000	24140000	31493000	28440000	0.972	1.082	0.852	0.97	0.708	57204000000	59980000000	59172000000	60367000000	64835000000	69804000000	0.836	0.832	0.836	1.16268	1.30048	1.01914	1.16077	0.236763
O75369	1780	K	Filamin-B	FLNB	12564000	10612000	5613800	7996500	10049000	6888700	1.666	1.319	1.125	1.37	0.163	57204000000	59980000000	59172000000	60367000000	64835000000	69804000000	0.836	0.832	0.836	1.99282	1.58534	1.34569	1.64128	0.0743582
O75369	409	K	Filamin-B	FLNB			19079000			17556000			1.312	1.31		57204000000	59980000000	59172000000	60367000000	64835000000	69804000000	0.836	0.832	0.836			1.56938	1.56938
O75369	1241	K	Filamin-B	FLNB	40753000		38482000	43243000		46468000	0.892		0.906	0.9	0.0656	57204000000	59980000000	59172000000	60367000000	64835000000	69804000000	0.836	0.832	0.836	1.06699		1.08373	1.07536	0.0958001
O75369	1416	K	Filamin-B	FLNB			5003900			9779800			1.186	1.19		57204000000	59980000000	59172000000	60367000000	64835000000	69804000000	0.836	0.832	0.836			1.41866	1.41866
O75390	327	K	"Citrate synthase, mitochondrial"	CS	3265400			3524000			1.115			1.12		14004000000	20240000000	15111000000	11067000000	15724000000	11713000000	1.166	1.161	1.185	0.956261			0.956261
O75390	375	K	"Citrate synthase, mitochondrial"	CS		13132000			12557000			1.149		1.15		14004000000	20240000000	15111000000	11067000000	15724000000	11713000000	1.166	1.161	1.185		0.989664		0.989664
O75390	321	K	"Citrate synthase, mitochondrial"	CS	33449000		36832000	29879000		33877000	1.08		1.138	1.11	0.219	14004000000	20240000000	15111000000	11067000000	15724000000	11713000000	1.166	1.161	1.185	0.926244		0.960338	0.943291	0.262066
O75390	43	K	"Citrate synthase, mitochondrial"	CS		43971000	43867000		37986000	34065000		1.405	1.365	1.39	0.0399	14004000000	20240000000	15111000000	11067000000	15724000000	11713000000	1.166	1.161	1.185		1.21016	1.1519	1.18103	0.131826
O75400	453	K	Pre-mRNA-processing factor 40 homolog A	PRPF40A		18457000			22639000			1.178		1.18		371080000	628370000	609610000	252730000	462240000	434160000	1.346	1.097	1.148		1.07384		1.07384
O75521	349	K	"Enoyl-CoA delta isomerase 2, mitochondrial"	ECI2	2937100			3177900			0.829			0.83		745250000	970770000	1193500000	775880000	1147500000	961130000	0.873	0.838	0.875	0.949599			0.949599
O75531	64	K	Barrier-to-autointegration factor	BANF1		14772000	15602000		14468000	15128000		1.093	1.029	1.06	0.4	5232400000	4472300000	5236300000	4403000000	3655400000	4333100000	1.027	1	1.009		1.093	1.01982	1.05641	0.467509
O75533	163	K	Splicing factor 3B subunit 1	SF3B1			5190600			3711000			1.275	1.28		5896000000	5602800000	4831900000	4368900000	4220300000	3749500000	1.145	1.18	1.149			1.10966	1.10966
O75683	7	K	Surfeit locus protein 6	SURF6		22456000			18152000			1.282		1.28				172530000			129490000			0.98
O75683	267	K	Surfeit locus protein 6	SURF6		3833200			4005600			1.027		1.03				172530000			129490000			0.98
O75683	260	K	Surfeit locus protein 6	SURF6	14522000	8242500	18443000	8960800	6779900	11913000	1.396	1.33	1.173	1.3	0.055			172530000			129490000			0.98			1.19694	1.19694
O75694	824	K	Nuclear pore complex protein Nup155	NUP155	5363800		4341800	6976200		10430000	0.866		0.6	0.73	0.427	915920000	1124500000	1141100000	832170000	1006500000	1079700000	0.975	0.957	1.007	0.888205		0.595829	0.742017	0.462022
O75821	272	K	Eukaryotic translation initiation factor 3 subunit G	EIF3G	5749200			5044800			1.109			1.11		2069000000	2301400000	1474600000	1775000000	2056300000	1256000000	1.066	1.055	1.08	1.04034			1.04034
O75821	193	K	Eukaryotic translation initiation factor 3 subunit G	EIF3G		9485200	15373000		10322000	16459000		0.926	0.946	0.94	0.143	2069000000	2301400000	1474600000	1775000000	2056300000	1256000000	1.066	1.055	1.08		0.877725	0.875926	0.876826	0.00702682
O75822	166	K	Eukaryotic translation initiation factor 3 subunit J	EIF3J	81015000	87453000		43902000	51345000		1.813	1.784		1.8	0.0124	1816100000	1993500000	599660000	1056300000	1162200000	306870000	1.578	1.558	1.705	1.14892	1.14506		1.14699	0.0110596
O75822	106	K	Eukaryotic translation initiation factor 3 subunit J	EIF3J	12855000			4945000			1.708			1.71		1816100000	1993500000	599660000	1056300000	1162200000	306870000	1.578	1.558	1.705	1.08238			1.08238
O75832	23	K	26S proteasome non-ATPase regulatory subunit 10	PSMD10	20330000	19131000	24552000	16878000	18599000	19954000	1.267	1.029	1.183	1.16	0.194	987440000	688120000	1673800000	974160000	654590000	1550200000	0.85	0.912	0.972	1.49059	1.12829	1.21708	1.27865	0.143636
O75844	429	K	CAAX prenyl protease 1 homolog	ZMPSTE24	14611000			11128000			1.212			1.21		1482300000	1094200000	1547000000	1309200000	1027000000	1293400000	1.068	0.925	1.017	1.13483			1.13483
O75874	87	K	Isocitrate dehydrogenase [NADP] cytoplasmic	IDH1		16864000			12762000			1.258		1.26		13308000000	15837000000	11707000000	11445000000	13659000000	10663000000	0.995	0.987	0.965		1.27457		1.27457
O75874	224	K	Isocitrate dehydrogenase [NADP] cytoplasmic	IDH1	38081000	30307000	25340000	40221000	21126000	16325000	1.026	1.774	1.481	1.43	0.236	13308000000	15837000000	11707000000	11445000000	13659000000	10663000000	0.995	0.987	0.965	1.03116	1.79737	1.53472	1.45441	0.227362
O75874	58	K	Isocitrate dehydrogenase [NADP] cytoplasmic	IDH1	17972000	13540000	16102000	15082000	11128000	15091000	1.234	1.194	1.115	1.18	0.0455	13308000000	15837000000	11707000000	11445000000	13659000000	10663000000	0.995	0.987	0.965	1.2402	1.20973	1.15544	1.20179	0.0186413
O75915	151	K	PRA1 family protein 3	ARL6IP5			10560000			10039000			0.799	0.8		748460000	1531600000	1244700000	729130000	1536300000	1178900000	0.898	0.934	0.92			0.868478	0.868478
O75937	201	K	DnaJ homolog subfamily C member 8	DNAJC8	7879400			7826400			1.016			1.02		406640000	668240000	790130000	369100000	631160000	857250000	0.964	1.042	0.905	1.05394			1.05394
O75937	105	K	DnaJ homolog subfamily C member 8	DNAJC8		2850600	8530500		7291000	8837200		0.847	0.94	0.89	0.365	406640000	668240000	790130000	369100000	631160000	857250000	0.964	1.042	0.905		0.81286	1.03867	0.925767	0.710869
O75947	109	K	"ATP synthase subunit d, mitochondrial"	ATP5H		7295800			10642000			0.929		0.93		2416500000	1904300000	899700000	1387400000	1230500000	534440000	1.364	1.227	1.417		0.757131		0.757131
O75947	85	K	"ATP synthase subunit d, mitochondrial"	ATP5H	10390000	24415000		5393700	17087000		1.997	1.731		1.86	0.103	2416500000	1904300000	899700000	1387400000	1230500000	534440000	1.364	1.227	1.417	1.46408	1.41076		1.43742	0.0459657
O75947	63	K	"ATP synthase subunit d, mitochondrial"	ATP5H	17041000	34301000	29382000	11466000	21375000	19585000	1.471	1.447	1.562	1.49	0.00501	2416500000	1904300000	899700000	1387400000	1230500000	534440000	1.364	1.227	1.417	1.07845	1.1793	1.10233	1.12002	0.0759678
O75947	95	K	"ATP synthase subunit d, mitochondrial"	ATP5H	17273000	8623900		7155100	7143300		1.585	1.571		1.58	0.00875	2416500000	1904300000	899700000	1387400000	1230500000	534440000	1.364	1.227	1.417	1.16202	1.28036		1.22119	0.211604
O75947	117	K	"ATP synthase subunit d, mitochondrial"	ATP5H	13611000	13519000	11384000	11610000	9954400	7379800	1.004	0.959	1.027	1	0.893	2416500000	1904300000	899700000	1387400000	1230500000	534440000	1.364	1.227	1.417	0.73607	0.781581	0.724771	0.747474	0.00921477
O75964	66	K	"ATP synthase subunit g, mitochondrial"	ATP5L	12204000		8747800	7166400		5854900	1.542		1.536	1.54	0.00407	1977100000	1895000000	1500000000	1229500000	1145700000	1067600000	1.299	1.261	1.28	1.18707		1.2	1.19353	0.0275567
O76003	234	K	Glutaredoxin-3	GLRX3		11188000	10752000		10817000	12585000		0.958	0.992	0.98	0.49	3098300000	3024400000	2390900000	2884900000	2837800000	2377300000	0.904	0.922	0.92		1.03905	1.07826	1.05865	0.27499
O76021	254	K	Ribosomal L1 domain-containing protein 1	RSL1D1	6923700	9993000	11923000	9372200	14257000	13772000	0.727	0.826	0.997	0.85	0.267	975650000	1083900000	640580000	1187400000	1357900000	820840000	0.746	0.75	0.739	0.974531	1.10133	1.34912	1.14166	0.39944
O76021	140	K	Ribosomal L1 domain-containing protein 1	RSL1D1												975650000	1083900000	640580000	1187400000	1357900000	820840000	0.746	0.75	0.739
O76070	34	K	Gamma-synuclein	SNCG		7151500			3627600			3.317		3.32		4769300000	5020300000	4287900000	1205900000	1390000000	1025700000	3.702	3.517	3.664		0.943133		0.943133
O76070	12	K	Gamma-synuclein	SNCG	54975000			6701400			7.75			7.75		4769300000	5020300000	4287900000	1205900000	1390000000	1025700000	3.702	3.517	3.664	2.09346			2.09346
O76070	115	K	Gamma-synuclein	SNCG	23385000	9410200	14881000	5937200	2868600	3614800	4.153	4.234	5.024	4.47	0.00245	4769300000	5020300000	4287900000	1205900000	1390000000	1025700000	3.702	3.517	3.664	1.12183	1.20387	1.37118	1.23229	0.104049
O76094	42	K	Signal recognition particle subunit SRP72	SRP72			32465000			25759000			1.266	1.27		1850300000	1855400000	2129700000	1937800000	1874000000	1885800000	0.914	0.904	0.891			1.42088	1.42088
O76094	283	K	Signal recognition particle subunit SRP72	SRP72			1926100			2208100			0.857	0.86		1850300000	1855400000	2129700000	1937800000	1874000000	1885800000	0.914	0.904	0.891			0.961841	0.961841
O94826	359	K	Mitochondrial import receptor subunit TOM70	TOMM70	37992000	25310000		24906000	20922000		1.611	1.236		1.42	0.317	4028800000	4969800000	3977200000	3402000000	4212700000	3658600000	1.045	0.975	0.963	1.54163	1.26769		1.40466	0.249301
O94826	319	K	Mitochondrial import receptor subunit TOM70	TOMM70			10039000			9901600			0.783	0.78		4028800000	4969800000	3977200000	3402000000	4212700000	3658600000	1.045	0.975	0.963			0.813084	0.813084
O94905	205	K	Erlin-2	ERLIN2	30496000		24353000	18101000		18578000	1.414		1.389	1.4	0.0238	2429000000	2331700000	1750100000	1789900000	1696300000	1254500000	1.151	1.229	1.244	1.2285		1.11656	1.17253	0.257193
O94906	146	K	Pre-mRNA-processing factor 6	PRPF6	10786000			4875300			1.771			1.77		905670000	978560000	1602400000	571360000	512700000	924860000	1.422	1.583	1.542	1.24543			1.24543
O94925	164	K	"Glutaminase kidney isoform, mitochondrial"	GLS		7983200			4702000			1.759		1.76		2157700000	3116000000	2037200000	1354400000	1821800000	1216000000	1.355	1.302	1.303		1.351		1.351
O94973	35	K	AP-2 complex subunit alpha-2	AP2A2		6002100			9974100			0.884		0.88		1324100000	1607800000	1176400000	1291500000	1321200000	1076400000	0.949	0.883	0.997		1.00113		1.00113
O95197	998	K	Reticulon-3	RTN3	58113000	45616000	45305000	53959000	41343000	38740000	1.117	1.046	1.212	1.13	0.156	1959500000	754720000	2387100000	1795100000	690670000	2235000000	0.955	0.97	1.119	1.16963	1.07835	1.08311	1.11036	0.0844968
O95202	463	K	Mitochondrial proton/calcium exchanger protein	LETM1	3799400			6207200			0.917			0.92		2060600000	2122300000	1317400000	1873500000	1631600000	991140000	1.202	1.236	1.153	0.762895			0.762895
O95202	679	K	Mitochondrial proton/calcium exchanger protein	LETM1			12633000			8673400			1.111	1.11		2060600000	2122300000	1317400000	1873500000	1631600000	991140000	1.202	1.236	1.153			0.963573	0.963573
O95232	231	K	Luc7-like protein 3	LUC7L3		152400000	16233000		155730000	14513000		1.018	1.149	1.08	0.528	1121100000	4439700000	1251500000	987700000	1708300000	1199400000	0.95	0.933	0.9		1.0911	1.27667	1.18389	0.375872
O95232	166	K	Luc7-like protein 3	LUC7L3	25817000	27784000	53598000	28357000	28400000	46240000	1.2	0.747	1.288	1.08	0.84	1121100000	4439700000	1251500000	987700000	1708300000	1199400000	0.95	0.933	0.9	1.26316	0.800643	1.43111	1.16497	0.626118
O95232	78	K	Luc7-like protein 3	LUC7L3	21471000	15312000	18991000	15728000	8140000	19741000	1.348	2.257	1.318	1.64	0.164	1121100000	4439700000	1251500000	987700000	1708300000	1199400000	0.95	0.933	0.9	1.41895	2.41908	1.46444	1.76749	0.126031
O95292	3	K	Vesicle-associated membrane protein-associated protein B/C	VAPB	8105600			23944000			1.537			1.54		1163000000	998390000	798600000	1015800000	713190000	633520000	1.111	1.167	1.12	1.38344			1.38344
O95359	2818	K	Transforming acidic coiled-coil-containing protein 2	TACC2			7015800			14154000			0.618	0.62		436050000	400810000	553750000	562240000	567810000	654610000	0.659	0.66	0.645			0.95814	0.95814
O95359	2761	K	Transforming acidic coiled-coil-containing protein 2	TACC2		4794800			6184700			0.786		0.79		436050000	400810000	553750000	562240000	567810000	654610000	0.659	0.66	0.645		1.19091		1.19091
O95373	182	K	Importin-7	IPO7			8083800			6970800			1.237	1.24		5280300000	6211700000	6236300000	4735000000	5678800000	5709800000	0.943	1.031	0.977			1.26612	1.26612
O95373	312	K	Importin-7	IPO7	28202000		26651000	284630000		26510000	0.067		0.994	0.53	0.607	5280300000	6211700000	6236300000	4735000000	5678800000	5709800000	0.943	1.031	0.977	0.0710498		1.0174	0.544225	0.61208
O95456	260	K	Proteasome assembly chaperone 1	PSMG1		4156700			4532100			0.877		0.88		433690000	863520000	942930000	471600000	944520000	1009700000	2.639	0.801	0.811		1.09488		1.09488
O95573	220	K	Long-chain-fatty-acid--CoA ligase 3	ACSL3	4168700			5263900			0.836			0.84		7204000000	4862800000	6961900000	7733000000	5540800000	7009400000	0.771	0.742	0.794	1.08431			1.08431
O95758	506	K	Polypyrimidine tract-binding protein 3	PTBP3	5352300	3962400		3915100	3361800		1.4	1.142		1.27	0.35	256590000	819590000	377220000	240000000	704330000	342570000	1.06	0.935	0.99	1.32075	1.22139		1.27107	0.144711
O95817	424	K	BAG family molecular chaperone regulator 3	BAG3	7566700			7525800			1.103			1.1		2401200000	3411600000	2975500000	1946000000	2287900000	2521100000	1.016	1.05	1.036	1.08563			1.08563
O95831	89	K	"Apoptosis-inducing factor 1, mitochondrial"	AIFM1	3168700			2479300			1.942			1.94		8920000000	7716300000	7690800000	7579000000	6630300000	6589100000	1.059	1.031	1.017	1.83381			1.83381
O95831	295	K	"Apoptosis-inducing factor 1, mitochondrial"	AIFM1		13231000	20415000		12268000	16972000		0.992	1.149	1.07	0.642	8920000000	7716300000	7690800000	7579000000	6630300000	6589100000	1.059	1.031	1.017		0.962173	1.12979	1.04598	0.775776
O95994	95	K	Anterior gradient protein 2 homolog	AGR2		106900000	8470700		135700000	11637000		0.858	0.765	0.81	0.234	34124000000	28846000000	38424000000	38321000000	30941000000	43840000000	0.815	0.803	0.801		1.06849	0.955056	1.01177	0.91916
P00326	324	K	Alcohol dehydrogenase 1C	ADH1C	35999000			3835900			10.174			10.17		10460000000	9031700000	9363300000	1052400000	846140000	901700000	8.493	9.851	8.794	1.19793			1.19793
P00326	339	K	Alcohol dehydrogenase 1C	ADH1C		35187000	38631000		4417800	5701400		5.822	9.581	7.7	0.11	10460000000	9031700000	9363300000	1052400000	846140000	901700000	8.493	9.851	8.794		0.591006	1.08949	0.840249	0.700303
P00326	227	K	Alcohol dehydrogenase 1C	ADH1C	74080000	137220000		7550300	15996000		10.153	8.8		9.48	0.0286	10460000000	9031700000	9363300000	1052400000	846140000	901700000	8.493	9.851	8.794	1.19546	0.89331		1.04438	0.899327
P00326	316	K	Alcohol dehydrogenase 1C	ADH1C		26106000			8116800			3.42		3.42		10460000000	9031700000	9363300000	1052400000	846140000	901700000	8.493	9.851	8.794		0.347173		0.347173
P00338	228	K	L-lactate dehydrogenase A chain	LDHA	333050000	287270000	176730000	263850000	206030000	136810000	1.449	1.451	1.379	1.43	0.00332	91350000000	47449000000	84531000000	81757000000	39781000000	70569000000	1.074	1.066	1.046	1.34916	1.36116	1.31836	1.34289	0.0015629
P00338	81	K	L-lactate dehydrogenase A chain	LDHA	19112000	16122000	33790000	17095000	13876000	24996000	1.578	1.196	1.353	1.38	0.0862	91350000000	47449000000	84531000000	81757000000	39781000000	70569000000	1.074	1.066	1.046	1.46927	1.12195	1.2935	1.29491	0.118092
P00338	59	K	L-lactate dehydrogenase A chain	LDHA	50228000	62216000	40183000	44459000	59400000	55287000	1.116	1.151	0.96	1.08	0.416	91350000000	47449000000	84531000000	81757000000	39781000000	70569000000	1.074	1.066	1.046	1.03911	1.07974	0.917782	1.01221	0.885844
P00338	232	K	L-lactate dehydrogenase A chain	LDHA	34043000	54497000	96297000	26389000	44111000	75446000	1.342	1.349	1.415	1.37	0.00431	91350000000	47449000000	84531000000	81757000000	39781000000	70569000000	1.074	1.066	1.046	1.24953	1.26548	1.35277	1.28926	0.0138618
P00338	224	K	L-lactate dehydrogenase A chain	LDHA	18177000	89587000	11583000	14375000	69461000	9406400	1.272	1.356	1.297	1.31	0.00738	91350000000	47449000000	84531000000	81757000000	39781000000	70569000000	1.074	1.066	1.046	1.18436	1.27205	1.23996	1.23212	0.0147607
P00338	76	K	L-lactate dehydrogenase A chain	LDHA	66129000	52766000	90434000	50949000	38668000	65852000	1.425	1.335	1.387	1.38	0.0051	91350000000	47449000000	84531000000	81757000000	39781000000	70569000000	1.074	1.066	1.046	1.32682	1.25235	1.326	1.30172	0.00784284
P00338	222	K	L-lactate dehydrogenase A chain	LDHA	49536000	58632000	35117000	42882000	57219000	30612000	1.395	1.201	1.36	1.32	0.0401	91350000000	47449000000	84531000000	81757000000	39781000000	70569000000	1.074	1.066	1.046	1.29888	1.12664	1.30019	1.24191	0.0665947
P00338	5	K	L-lactate dehydrogenase A chain	LDHA	76164000	78222000	92664000	75380000	68901000	82918000	1.151	1.135	1.205	1.16	0.0208	91350000000	47449000000	84531000000	81757000000	39781000000	70569000000	1.074	1.066	1.046	1.07169	1.06473	1.15201	1.09614	0.0983691
P00352	128	K	Retinal dehydrogenase 1	ALDH1A1			17571000			7504400			1.859	1.86		200500000000	193490000000	171280000000	90935000000	86581000000	75695000000	1.935	1.996	1.979			0.939363	0.939363
P00352	398	K	Retinal dehydrogenase 1	ALDH1A1	179040000	59092000	34071000	73554000	31762000	18806000	2.301	2.572	2.8	2.56	0.00549	200500000000	193490000000	171280000000	90935000000	86581000000	75695000000	1.935	1.996	1.979	1.18915	1.28858	1.41486	1.29753	0.0524256
P00352	252	K	Retinal dehydrogenase 1	ALDH1A1	162080000	120660000	142800000	72198000	59590000	69707000	2.209	1.983	2.203	2.13	0.0033	200500000000	193490000000	171280000000	90935000000	86581000000	75695000000	1.935	1.996	1.979	1.1416	0.993487	1.11319	1.08276	0.275996
P00352	412	K	Retinal dehydrogenase 1	ALDH1A1	657660000	1426600000	663930000	312320000	671210000	306430000	2.201	2.15	2.152	2.17	0.000147	200500000000	193490000000	171280000000	90935000000	86581000000	75695000000	1.935	1.996	1.979	1.13747	1.07715	1.08742	1.10068	0.0433182
P00352	57	K	Retinal dehydrogenase 1	ALDH1A1	227830000	106170000	174020000	99769000	43948000	76917000	2.564	2.979	2.783	2.78	0.00271	200500000000	193490000000	171280000000	90935000000	86581000000	75695000000	1.935	1.996	1.979	1.32506	1.49248	1.40627	1.40794	0.0148837
P00352	139	K	Retinal dehydrogenase 1	ALDH1A1	106340000		173760000	49974000		84925000	2.122		2.072	2.1	0.0145	200500000000	193490000000	171280000000	90935000000	86581000000	75695000000	1.935	1.996	1.979	1.09664		1.04699	1.07182	0.281881
P00352	91	K	Retinal dehydrogenase 1	ALDH1A1	17241000	208190000	446280000	7295700	87995000	209540000	2.495	1.673	2.136	2.1	0.0361	200500000000	193490000000	171280000000	90935000000	86581000000	75695000000	1.935	1.996	1.979	1.28941	0.838176	1.07933	1.06897	0.769234
P00352	17	K	Retinal dehydrogenase 1	ALDH1A1	108120000			30943000			3.051			3.05		200500000000	193490000000	171280000000	90935000000	86581000000	75695000000	1.935	1.996	1.979	1.57674			1.57674
P00352	22	K	Retinal dehydrogenase 1	ALDH1A1	57113000	96441000	69493000	26443000	51936000	31732000	1.873	1.605	2.261	1.91	0.0342	200500000000	193490000000	171280000000	90935000000	86581000000	75695000000	1.935	1.996	1.979	0.967959	0.804108	1.1425	0.971521	0.782661
P00352	348	K	Retinal dehydrogenase 1	ALDH1A1		49930000	27649000		10383000	7602700		2.896	3.472	3.18	0.0705	200500000000	193490000000	171280000000	90935000000	86581000000	75695000000	1.935	1.996	1.979		1.4509	1.75442	1.60266	0.178232
P00352	353	K	Retinal dehydrogenase 1	ALDH1A1	37144000	27941000	53978000	15069000	11347000	16183000	2.249	2.455	1.223	1.98	0.141	200500000000	193490000000	171280000000	90935000000	86581000000	75695000000	1.935	1.996	1.979	1.16227	1.22996	0.617989	1.00341	0.892512
P00352	362	K	Retinal dehydrogenase 1	ALDH1A1	68819000	87275000	109740000	32560000	41395000	47470000	2.086	2.154	2.238	2.16	0.00105	200500000000	193490000000	171280000000	90935000000	86581000000	75695000000	1.935	1.996	1.979	1.07804	1.07916	1.13087	1.09602	0.0418842
P00352	255	K	Retinal dehydrogenase 1	ALDH1A1		52766000			38668000			1.335		1.34		200500000000	193490000000	171280000000	90935000000	86581000000	75695000000	1.935	1.996	1.979		0.668838		0.668838
P00352	62	K	Retinal dehydrogenase 1	ALDH1A1	97363000	90212000	180310000	36511000	37240000	69727000	2.899	2.711	3.009	2.87	0.00125	200500000000	193490000000	171280000000	90935000000	86581000000	75695000000	1.935	1.996	1.979	1.49819	1.35822	1.52046	1.45896	0.0130126
P00352	490	K	Retinal dehydrogenase 1	ALDH1A1		65101000			23116000			2.16		2.16		200500000000	193490000000	171280000000	90935000000	86581000000	75695000000	1.935	1.996	1.979		1.08216		1.08216
P00367	84	K	"Glutamate dehydrogenase 1, mitochondrial"	GLUD1	31032000	26977000		16067000	26929000		1.576	1.325		1.45	0.205	6466100000	6145500000	7369000000	4674200000	4338000000	4939500000	1.28	1.293	1.406	1.23125	1.02475		1.128	0.535085
P00367	415	K	"Glutamate dehydrogenase 1, mitochondrial"	GLUD1	19437000			10601000			1.699			1.7		6466100000	6145500000	7369000000	4674200000	4338000000	4939500000	1.28	1.293	1.406	1.32734			1.32734
P00390	401	K	"Glutathione reductase, mitochondrial"	GSR	53044000	80676000	89411000	52968000	73451000	72919000	1.125	1.138	1.269	1.18	0.075	24513000000	30032000000	26116000000	19541000000	24009000000	21126000000	1.128	1.104	1.098	0.99734	1.0308	1.15574	1.06129	0.403649
P00390	456	K	"Glutathione reductase, mitochondrial"	GSR	5177200	5624700	8689200	2703200	3237000	6169400	1.175	1.227	1.163	1.19	0.0133	24513000000	30032000000	26116000000	19541000000	24009000000	21126000000	1.128	1.104	1.098	1.04167	1.11141	1.0592	1.07076	0.103771
P00390	296	K	"Glutathione reductase, mitochondrial"	GSR		27405000	37910000		22440000	27016000		1.115	1.341	1.23	0.366	24513000000	30032000000	26116000000	19541000000	24009000000	21126000000	1.128	1.104	1.098		1.00996	1.22131	1.11564	0.577931
P00390	470	K	"Glutathione reductase, mitochondrial"	GSR	46920000	44496000	39348000	39881000	40591000	37437000	1.163	1.169	1.14	1.16	0.0041	24513000000	30032000000	26116000000	19541000000	24009000000	21126000000	1.128	1.104	1.098	1.03103	1.05888	1.03825	1.04272	0.0506216
P00390	97	K	"Glutathione reductase, mitochondrial"	GSR		13400000	14215000		12432000	9187900		1.181	1.457	1.32	0.319	24513000000	30032000000	26116000000	19541000000	24009000000	21126000000	1.128	1.104	1.098		1.06975	1.32696	1.19835	0.455759
P00390	340	K	"Glutathione reductase, mitochondrial"	GSR	13924000		15892000	10985000		13026000	1.417		1.392	1.4	0.0236	24513000000	30032000000	26116000000	19541000000	24009000000	21126000000	1.128	1.104	1.098	1.25621		1.26776	1.26198	0.0177086
P00441	123	K	Superoxide dismutase [Cu-Zn]	SOD1	81600000	40855000	448990000	66308000	30355000	317970000	1.315	1.301	1.622	1.41	0.0608	18748000000	21089000000	22715000000	14163000000	14887000000	15299000000	1.333	1.292	1.404	0.986497	1.00697	1.15527	1.04958	0.528635
P00441	4	K	Superoxide dismutase [Cu-Zn]	SOD1		28717000	26071000		19642000	20784000		1.49	1.313	1.4	0.166	18748000000	21089000000	22715000000	14163000000	14887000000	15299000000	1.333	1.292	1.404		1.15325	0.935185	1.04422	0.841072
P00441	76	K	Superoxide dismutase [Cu-Zn]	SOD1			6966400			8267000			0.798	0.8		18748000000	21089000000	22715000000	14163000000	14887000000	15299000000	1.333	1.292	1.404			0.568376	0.568376
P00441	10	K	Superoxide dismutase [Cu-Zn]	SOD1	33069000			26531000			1.643			1.64		18748000000	21089000000	22715000000	14163000000	14887000000	15299000000	1.333	1.292	1.404	1.23256			1.23256
P00441	129	K	Superoxide dismutase [Cu-Zn]	SOD1	217210000	100280000	144540000	162660000	70917000	105920000	1.387	1.355	1.361	1.37	0.000783	18748000000	21089000000	22715000000	14163000000	14887000000	15299000000	1.333	1.292	1.404	1.04051	1.04876	0.969373	1.01955	0.603195
P00441	31	K	Superoxide dismutase [Cu-Zn]	SOD1	12380000			9182200			1.583			1.58		18748000000	21089000000	22715000000	14163000000	14887000000	15299000000	1.333	1.292	1.404	1.18755			1.18755
P00505	363	K	"Aspartate aminotransferase, mitochondrial"	GOT2		32172000			27234000			1.552		1.55		11776000000	13529000000	12063000000	8902200000	10256000000	9259300000	1.168	1.107	1.119		1.40199		1.40199
P00558	131	K	Phosphoglycerate kinase 1	PGK1		133750000	144210000		92765000	124670000		1.345	1.172	1.26	0.257	212990000000	239730000000	193960000000	159780000000	185030000000	151220000000	1.164	1.165	1.139		1.15451	1.02897	1.09174	0.482065
P00558	11	K	Phosphoglycerate kinase 1	PGK1		187070000	265860000		147020000	218130000		1.228	1.247	1.24	0.0324	212990000000	239730000000	193960000000	159780000000	185030000000	151220000000	1.164	1.165	1.139		1.05408	1.09482	1.07445	0.228058
P00558	139	K	Phosphoglycerate kinase 1	PGK1	19932000		16322000	17621000		13709000	1.172		1.259	1.22	0.162	212990000000	239730000000	193960000000	159780000000	185030000000	151220000000	1.164	1.165	1.139	1.00687		1.10536	1.05611	0.566235
P00558	267	K	Phosphoglycerate kinase 1	PGK1	282530000	266550000	531020000	244830000	209210000	425660000	1.156	1.218	1.271	1.22	0.0287	212990000000	239730000000	193960000000	159780000000	185030000000	151220000000	1.164	1.165	1.139	0.993127	1.04549	1.11589	1.0515	0.356677
P00558	91	K	Phosphoglycerate kinase 1	PGK1	339780000	437460000	287410000	284160000	366030000	246060000	1.263	1.212	1.233	1.24	0.00475	212990000000	239730000000	193960000000	159780000000	185030000000	151220000000	1.164	1.165	1.139	1.08505	1.04034	1.08253	1.06931	0.0572934
P00558	353	K	Phosphoglycerate kinase 1	PGK1	36088000	42955000	42347000	27336000	34395000	32240000	1.298	1.232	1.371	1.3	0.0202	212990000000	239730000000	193960000000	159780000000	185030000000	151220000000	1.164	1.165	1.139	1.11512	1.05751	1.20369	1.12544	0.126549
P00558	106	K	Phosphoglycerate kinase 1	PGK1	39822000		39774000	39853000		43165000	1.346		1.296	1.32	0.0611	212990000000	239730000000	193960000000	159780000000	185030000000	151220000000	1.164	1.165	1.139	1.15636		1.13784	1.1471	0.0528427
P00558	264	K	Phosphoglycerate kinase 1	PGK1		84675000	42735000		66629000	35109000		1.354	1.268	1.31	0.108	212990000000	239730000000	193960000000	159780000000	185030000000	151220000000	1.164	1.165	1.139		1.16223	1.11326	1.13774	0.147738
P00558	388	K	Phosphoglycerate kinase 1	PGK1	43501000	48958000	31319000	27661000	49531000	23821000	1.387	1.959	1.241	1.53	0.138	212990000000	239730000000	193960000000	159780000000	185030000000	151220000000	1.164	1.165	1.139	1.19158	1.68155	1.08955	1.32089	0.249415
P00558	6	K	Phosphoglycerate kinase 1	PGK1			47199000			73236000			0.968	0.97		212990000000	239730000000	193960000000	159780000000	185030000000	151220000000	1.164	1.165	1.139			0.849868	0.849868
P00558	272	K	Phosphoglycerate kinase 1	PGK1	67473000	115490000	210890000	51451000	96242000	179570000	1.245	1.253	1.186	1.23	0.0106	212990000000	239730000000	193960000000	159780000000	185030000000	151220000000	1.164	1.165	1.139	1.06959	1.07554	1.04126	1.06213	0.0390097
P00558	291	K	Phosphoglycerate kinase 1	PGK1	199000000	461280000	506160000	157000000	336720000	384470000	1.36	1.36	1.439	1.39	0.00495	212990000000	239730000000	193960000000	159780000000	185030000000	151220000000	1.164	1.165	1.139	1.16838	1.16738	1.26339	1.19972	0.0299027
P00558	97	K	Phosphoglycerate kinase 1	PGK1	316860000	243600000	356970000	250070000	182090000	253650000	1.256	1.342	1.379	1.33	0.0143	212990000000	239730000000	193960000000	159780000000	185030000000	151220000000	1.164	1.165	1.139	1.07904	1.15193	1.21071	1.14723	0.0792884
P00558	146	K	Phosphoglycerate kinase 1	PGK1	131150000	163100000		94556000	117560000		1.311	1.323		1.32	0.0149	212990000000	239730000000	193960000000	159780000000	185030000000	151220000000	1.164	1.165	1.139	1.12629	1.13562		1.13096	0.0301684
P00558	199	K	Phosphoglycerate kinase 1	PGK1			4470400			2553200			1.42	1.42		212990000000	239730000000	193960000000	159780000000	185030000000	151220000000	1.164	1.165	1.139			1.24671	1.24671
P00558	220	K	Phosphoglycerate kinase 1	PGK1	255520000	218050000	161080000	198880000	135200000	146300000	1.34	1.402	1.245	1.33	0.0217	212990000000	239730000000	193960000000	159780000000	185030000000	151220000000	1.164	1.165	1.139	1.1512	1.20343	1.09306	1.14923	0.055572
P00558	361	K	Phosphoglycerate kinase 1	PGK1			10774000			6312200			1.427	1.43		212990000000	239730000000	193960000000	159780000000	185030000000	151220000000	1.164	1.165	1.139			1.25285	1.25285
P00558	191	K	Phosphoglycerate kinase 1	PGK1		8895200	14561000		7861500	7602500		1.291	1.345	1.32	0.0666	212990000000	239730000000	193960000000	159780000000	185030000000	151220000000	1.164	1.165	1.139		1.10815	1.18086	1.14451	0.205308
P00558	216	K	Phosphoglycerate kinase 1	PGK1	78688000	114770000	114570000	37667000	66175000	74168000	1.686	1.551	1.641	1.63	0.00382	212990000000	239730000000	193960000000	159780000000	185030000000	151220000000	1.164	1.165	1.139	1.44845	1.33133	1.44074	1.40684	0.00947113
P02545	155	K	Prelamin-A/C	LMNA	7763700	295870000	19358000	5853900	322260000	22512000	1.004	0.814	0.969	0.93	0.431	79591000000	105010000000	76973000000	88819000000	116020000000	86010000000	0.799	0.808	0.792	1.25657	1.00743	1.22348	1.16249	0.229446
P02545	32	K	Prelamin-A/C	LMNA	270820000	286030000	313090000	319240000	331300000	333200000	0.85	0.888	0.907	0.88	0.0327	79591000000	105010000000	76973000000	88819000000	116020000000	86010000000	0.799	0.808	0.792	1.06383	1.09901	1.1452	1.10268	0.0651123
P02545	208	K	Prelamin-A/C	LMNA	81918000	62934000	55705000	87838000	68757000	67414000	1.017	0.83	0.849	0.9	0.294	79591000000	105010000000	76973000000	88819000000	116020000000	86010000000	0.799	0.808	0.792	1.27284	1.02723	1.07197	1.12401	0.295877
P02545	341	K	Prelamin-A/C	LMNA	1176400000	914010000		1355000000	1040800000		0.875	0.894		0.88	0.0784	79591000000	105010000000	76973000000	88819000000	116020000000	86010000000	0.799	0.808	0.792	1.09512	1.10644		1.10078	0.0481146
P02545	78	K	Prelamin-A/C	LMNA	34384000	28351000	27335000	33019000	27459000	27719000	1.132	1.232	1.007	1.12	0.255	79591000000	105010000000	76973000000	88819000000	116020000000	86010000000	0.799	0.808	0.792	1.41677	1.52475	1.27146	1.40433	0.0348958
P02545	180	K	Prelamin-A/C	LMNA	239540000	300020000	272810000	281820000	352760000	296040000	0.875	0.9	0.924	0.9	0.0315	79591000000	105010000000	76973000000	88819000000	116020000000	86010000000	0.799	0.808	0.792	1.09512	1.11386	1.16667	1.12522	0.036667
P02545	457	K	Prelamin-A/C	LMNA	5240900			7459100			0.846			0.85		79591000000	105010000000	76973000000	88819000000	116020000000	86010000000	0.799	0.808	0.792	1.05882			1.05882
P02545	144	K	Prelamin-A/C	LMNA	178310000			178790000			0.971			0.97		79591000000	105010000000	76973000000	88819000000	116020000000	86010000000	0.799	0.808	0.792	1.21527			1.21527
P02545	233	K	Prelamin-A/C	LMNA	88887000	116130000	121160000	102820000	124110000	143660000	0.912	0.876	0.852	0.88	0.0338	79591000000	105010000000	76973000000	88819000000	116020000000	86010000000	0.799	0.808	0.792	1.14143	1.08416	1.07576	1.10045	0.0525477
P02545	97	K	Prelamin-A/C	LMNA	386260000		425160000	429710000		474700000	0.902		0.918	0.91	0.0834	79591000000	105010000000	76973000000	88819000000	116020000000	86010000000	0.799	0.808	0.792	1.12891		1.15909	1.144	0.0877752
P02545	108	K	Prelamin-A/C	LMNA	67523000	101840000	85677000	71472000	108760000	91884000	1.145	0.937	0.962	1.01	0.904	79591000000	105010000000	76973000000	88819000000	116020000000	86010000000	0.799	0.808	0.792	1.43304	1.15965	1.21465	1.26911	0.0968217
P02545	114	K	Prelamin-A/C	LMNA	939580000	551210000	838620000	983570000	597430000	921050000	0.969	1.002	0.889	0.95	0.378	79591000000	105010000000	76973000000	88819000000	116020000000	86010000000	0.799	0.808	0.792	1.21277	1.2401	1.12247	1.19178	0.0420832
P02545	135	K	Prelamin-A/C	LMNA	460990000	725700000	313140000	523120000	823010000	365740000	0.91	0.84	0.887	0.88	0.0464	79591000000	105010000000	76973000000	88819000000	116020000000	86010000000	0.799	0.808	0.792	1.13892	1.0396	1.11995	1.09949	0.111418
P02545	316	K	Prelamin-A/C	LMNA			165010000			226570000			0.751	0.75		79591000000	105010000000	76973000000	88819000000	116020000000	86010000000	0.799	0.808	0.792			0.948232	0.948232
P02545	201	K	Prelamin-A/C	LMNA	816860000	935080000	714680000	1002400000	1121700000	878960000	0.887	0.836	0.891	0.87	0.0316	79591000000	105010000000	76973000000	88819000000	116020000000	86010000000	0.799	0.808	0.792	1.11014	1.03465	1.125	1.08993	0.115158
P02545	450	K	Prelamin-A/C	LMNA	66923000	112710000	65723000	91710000	89108000	69081000	0.917	1.127	0.924	0.99	0.87	79591000000	105010000000	76973000000	88819000000	116020000000	86010000000	0.799	0.808	0.792	1.14768	1.3948	1.16667	1.23638	0.112592
P02545	265	K	Prelamin-A/C	LMNA	49233000			89533000			0.64			0.64		79591000000	105010000000	76973000000	88819000000	116020000000	86010000000	0.799	0.808	0.792	0.801001			0.801001
P02545	260	K	Prelamin-A/C	LMNA	99957000	1304600000	740940000	119950000	1467500000	886610000	0.887	0.895	0.853	0.88	0.0188	79591000000	105010000000	76973000000	88819000000	116020000000	86010000000	0.799	0.808	0.792	1.11014	1.10767	1.07702	1.09828	0.0158607
P02545	171	K	Prelamin-A/C	LMNA	199650000	385500000	234170000	218060000	429440000	263040000	0.88	0.87	0.9	0.88	0.00951	79591000000	105010000000	76973000000	88819000000	116020000000	86010000000	0.799	0.808	0.792	1.10138	1.07673	1.13636	1.10482	0.0351029
P02545	270	K	Prelamin-A/C	LMNA	632460000	766250000	851270000	702830000	857050000	984850000	0.946	0.9	0.962	0.94	0.113	79591000000	105010000000	76973000000	88819000000	116020000000	86010000000	0.799	0.808	0.792	1.18398	1.11386	1.21465	1.17083	0.037882
P02786	128	K	Transferrin receptor protein 1	TFRC			7505500			6429500			0.938	0.94		10597000000	11088000000	11764000000	9456500000	9909100000	10706000000	0.954	0.987	0.964			0.973029	0.973029
P02786	495	K	Transferrin receptor protein 1	TFRC		9022000			6348300			1.158		1.16		10597000000	11088000000	11764000000	9456500000	9909100000	10706000000	0.954	0.987	0.964		1.17325		1.17325
P02786	693	K	Transferrin receptor protein 1	TFRC	28485000	14754000	11881000	23461000	12175000	12197000	1.12	1.369	1.031	1.17	0.277	10597000000	11088000000	11764000000	9456500000	9909100000	10706000000	0.954	0.987	0.964	1.174	1.38703	1.0695	1.21018	0.18547
P02786	585	K	Transferrin receptor protein 1	TFRC	25003000			27298000			1.041			1.04		10597000000	11088000000	11764000000	9456500000	9909100000	10706000000	0.954	0.987	0.964	1.09119			1.09119
P02786	665	K	Transferrin receptor protein 1	TFRC	25977000	15402000	21011000	8014600	13383000	18048000	1.834	1.32	1.13	1.43	0.195	10597000000	11088000000	11764000000	9456500000	9909100000	10706000000	0.954	0.987	0.964	1.92243	1.33739	1.1722	1.47734	0.179489
P04075	28	K	Fructose-bisphosphate aldolase A	ALDOA	506630000	361640000	274710000	394290000	276180000	228240000	1.298	1.264	1.238	1.27	0.00501	95439000000	104660000000	133330000000	81245000000	90308000000	114110000000	1.067	1.057	1.058	1.21649	1.19584	1.17013	1.19415	0.00597703
P04075	330	K	Fructose-bisphosphate aldolase A	ALDOA	43015000	42214000		34915000	40838000		1.267	1.095		1.18	0.358	95439000000	104660000000	133330000000	81245000000	90308000000	114110000000	1.067	1.057	1.058	1.18744	1.03595		1.1117	0.477565
P04075	111	K	Fructose-bisphosphate aldolase A	ALDOA			50157000			57472000			0.968	0.97		95439000000	104660000000	133330000000	81245000000	90308000000	114110000000	1.067	1.057	1.058			0.914934	0.914934
P04075	322	K	Fructose-bisphosphate aldolase A	ALDOA	129770000	174590000	14427000	108450000	179170000	13342000	1.301	1.051	1.352	1.23	0.166	95439000000	104660000000	133330000000	81245000000	90308000000	114110000000	1.067	1.057	1.058	1.21931	0.994324	1.27788	1.16384	0.261887
P04075	42	K	Fructose-bisphosphate aldolase A	ALDOA	60064000	40948000		54775000	37198000		1.094	1.119		1.11	0.0997	95439000000	104660000000	133330000000	81245000000	90308000000	114110000000	1.067	1.057	1.058	1.0253	1.05866		1.04198	0.321166
P04075	200	K	Fructose-bisphosphate aldolase A	ALDOA		35277000			11580000			1.478		1.48		95439000000	104660000000	133330000000	81245000000	90308000000	114110000000	1.067	1.057	1.058		1.3983		1.3983
P04075	312	K	Fructose-bisphosphate aldolase A	ALDOA	38713000		45850000	33267000		44979000	1.123		1.111	1.12	0.0436	95439000000	104660000000	133330000000	81245000000	90308000000	114110000000	1.067	1.057	1.058	1.05248		1.05009	1.05129	0.0204462
P04075	13	K	Fructose-bisphosphate aldolase A	ALDOA	27532000			21383000			1.617			1.62		95439000000	104660000000	133330000000	81245000000	90308000000	114110000000	1.067	1.057	1.058	1.51546			1.51546
P04080	39	K	Cystatin-B	CSTB	49052000	70909000	140650000	27831000	73198000	94448000	1.772	1.484	1.67	1.64	0.0163	24488000000	27339000000	27986000000	14917000000	16870000000	18238000000	1.361	1.322	1.356	1.30198	1.12254	1.23156	1.2187	0.0659545
P04080	30	K	Cystatin-B	CSTB	7392900	163090000	5767200	5990100	101530000	3489700	1.468	1.557	1.9	1.64	0.0361	24488000000	27339000000	27986000000	14917000000	16870000000	18238000000	1.361	1.322	1.356	1.07862	1.17776	1.40118	1.21919	0.177958
P04080	91	K	Cystatin-B	CSTB	36504000			22827000			1.638			1.64		24488000000	27339000000	27986000000	14917000000	16870000000	18238000000	1.361	1.322	1.356	1.20353			1.20353
P04080	44	K	Cystatin-B	CSTB	15860000			14702000			1.214			1.21		24488000000	27339000000	27986000000	14917000000	16870000000	18238000000	1.361	1.322	1.356	0.891991			0.891991
P04083	128	K	Annexin A1	ANXA1	23237000			22827000			1.001			1		45025000000	53718000000	48483000000	39631000000	47191000000	41948000000	0.938	0.942	0.945	1.06716			1.06716
P04083	161	K	Annexin A1	ANXA1	5698100			6262900			0.834			0.83		45025000000	53718000000	48483000000	39631000000	47191000000	41948000000	0.938	0.942	0.945	0.889126			0.889126
P04083	185	K	Annexin A1	ANXA1		155490000	112280000		127080000	102180000		1.098	1.015	1.06	0.508	45025000000	53718000000	48483000000	39631000000	47191000000	41948000000	0.938	0.942	0.945		1.16561	1.07407	1.11984	0.302618
P04083	71	K	Annexin A1	ANXA1	27527000	27271000	36903000	27017000	23156000	31666000	1.08	1.104	1.219	1.13	0.112	45025000000	53718000000	48483000000	39631000000	47191000000	41948000000	0.938	0.942	0.945	1.15139	1.17197	1.28995	1.20444	0.0506287
P04083	245	K	Annexin A1	ANXA1	12988000	26290000	25318000	12252000	30843000	24735000	1.053	0.889	0.854	0.93	0.443	45025000000	53718000000	48483000000	39631000000	47191000000	41948000000	0.938	0.942	0.945	1.1226	0.943737	0.903704	0.990014	0.874631
P04083	250	K	Annexin A1	ANXA1	58502000	32697000	122420000	51890000	28706000	112670000	1.023	1.042	1.159	1.07	0.277	45025000000	53718000000	48483000000	39631000000	47191000000	41948000000	0.938	0.942	0.945	1.09062	1.10616	1.22646	1.14108	0.102256
P04083	97	K	Annexin A1	ANXA1		54486000			52946000			1.017		1.02		45025000000	53718000000	48483000000	39631000000	47191000000	41948000000	0.938	0.942	0.945		1.07962		1.07962
P04083	262	K	Annexin A1	ANXA1	19389000	38401000	35607000	19452000	40228000	30494000	1.073	0.941	1.122	1.05	0.586	45025000000	53718000000	48483000000	39631000000	47191000000	41948000000	0.938	0.942	0.945	1.14392	0.998938	1.1873	1.11005	0.254486
P04083	281	K	Annexin A1	ANXA1	49962000	144420000	11545000	43764000	123260000	9415600	1.191	1.183	1.551	1.31	0.14	45025000000	53718000000	48483000000	39631000000	47191000000	41948000000	0.938	0.942	0.945	1.26972	1.25584	1.64127	1.38894	0.0957795
P04083	166	K	Annexin A1	ANXA1	94889000	42831000	46304000	81232000	41788000	43145000	1.15	1.085	1.027	1.09	0.175	45025000000	53718000000	48483000000	39631000000	47191000000	41948000000	0.938	0.942	0.945	1.22601	1.1518	1.08677	1.15486	0.0787731
P04083	29	K	Annexin A1	ANXA1	36626000	22888000		26623000	16132000		1.391	1.533		1.46	0.114	45025000000	53718000000	48483000000	39631000000	47191000000	41948000000	0.938	0.942	0.945	1.48294	1.62739		1.55517	0.0942902
P04083	257	K	Annexin A1	ANXA1	98091000	109200000		87501000	105500000		1.155	1.159		1.16	0.0107	45025000000	53718000000	48483000000	39631000000	47191000000	41948000000	0.938	0.942	0.945	1.23134	1.23036		1.23085	0.00172971
P04406	334	K	Glyceraldehyde-3-phosphate dehydrogenase	GAPDH	1139200000	622400000	560170000	868770000	515710000	477140000	1.191	1.191	1.215	1.2	0.00201	254090000000	304060000000	235520000000	200950000000	237500000000	191800000000	1.132	1.134	1.127	1.05212	1.05026	1.07808	1.06016	0.0299532
P04406	194	K	Glyceraldehyde-3-phosphate dehydrogenase	GAPDH	142810000	149460000	121480000	118030000	104990000	84617000	1.419	1.419	1.4	1.41	0.000254	254090000000	304060000000	235520000000	200950000000	237500000000	191800000000	1.132	1.134	1.127	1.25353	1.25132	1.24224	1.24903	0.000232839
P04406	61	K	Glyceraldehyde-3-phosphate dehydrogenase	GAPDH	45804000	41103000	30344000	26617000	35194000	25071000	1.414	1.202	1.147	1.25	0.103	254090000000	304060000000	235520000000	200950000000	237500000000	191800000000	1.132	1.134	1.127	1.24912	1.05996	1.01775	1.10894	0.324264
P04406	139	K	Glyceraldehyde-3-phosphate dehydrogenase	GAPDH	1146200000	744270000	351320000	807530000	473720000	218770000	1.55	1.557	1.601	1.57	0.000757	254090000000	304060000000	235520000000	200950000000	237500000000	191800000000	1.132	1.134	1.127	1.36926	1.37302	1.42059	1.38762	0.00195421
P04406	227	K	Glyceraldehyde-3-phosphate dehydrogenase	GAPDH	78439000	152930000	23629000	65101000	107850000	18815000	1.307	1.262	1.389	1.32	0.0151	254090000000	304060000000	235520000000	200950000000	237500000000	191800000000	1.132	1.134	1.127	1.15459	1.11287	1.23248	1.16665	0.0524671
P04406	263	K	Glyceraldehyde-3-phosphate dehydrogenase	GAPDH		89051000			59984000			1.504		1.5		254090000000	304060000000	235520000000	200950000000	237500000000	191800000000	1.132	1.134	1.127		1.32628		1.32628
P04406	107	K	Glyceraldehyde-3-phosphate dehydrogenase	GAPDH	14654000			8676100								254090000000	304060000000	235520000000	200950000000	237500000000	191800000000	1.132	1.134	1.127
P04406	215	K	Glyceraldehyde-3-phosphate dehydrogenase	GAPDH	368400000	124820000	188670000	278080000	95186000	153470000	1.431	1.338	1.482	1.42	0.011	254090000000	304060000000	235520000000	200950000000	237500000000	191800000000	1.132	1.134	1.127	1.26413	1.17989	1.315	1.25301	0.0285813
P04406	145	K	Glyceraldehyde-3-phosphate dehydrogenase	GAPDH	194880000	227180000	160960000	137220000	155710000	117700000	1.247	1.29	1.426	1.32	0.0303	254090000000	304060000000	235520000000	200950000000	237500000000	191800000000	1.132	1.134	1.127	1.10159	1.13757	1.26531	1.16815	0.0956702
P04406	219	K	Glyceraldehyde-3-phosphate dehydrogenase	GAPDH	82367000	72020000	115900000	62684000	51056000	86569000	1.412	1.39	1.365	1.39	0.00133	254090000000	304060000000	235520000000	200950000000	237500000000	191800000000	1.132	1.134	1.127	1.24735	1.22575	1.21118	1.22809	0.00258569
P04406	186	K	Glyceraldehyde-3-phosphate dehydrogenase	GAPDH	211200000	113090000	58256000	159680000	48451000	46230000	1.325	1.335	1.237	1.3	0.0127	254090000000	304060000000	235520000000	200950000000	237500000000	191800000000	1.132	1.134	1.127	1.17049	1.17725	1.0976	1.14845	0.0375336
P04406	117	K	Glyceraldehyde-3-phosphate dehydrogenase	GAPDH	26751000	28151000	48150000	23085000	23881000	36665000	1.218	1.313	1.309	1.28	0.0146	254090000000	304060000000	235520000000	200950000000	237500000000	191800000000	1.132	1.134	1.127	1.07597	1.15785	1.16149	1.13177	0.0565489
P04632	244	K	Calpain small subunit 1	CAPNS1												160940000	919990000	786800000	238160000	1374800000	1258300000	0.601	0.62	0.561
P04632	179	K	Calpain small subunit 1	CAPNS1	10277000	8691500	12979000	15139000	13065000	17767000	0.598	0.549	0.684	0.61	0.0239	160940000	919990000	786800000	238160000	1374800000	1258300000	0.601	0.62	0.561	0.995008	0.885484	1.21925	1.03325	0.854112
P04632	135	K	Calpain small subunit 1	CAPNS1			7834500			13670000			0.555	0.56		160940000	919990000	786800000	238160000	1374800000	1258300000	0.601	0.62	0.561			0.989305	0.989305
P04792	112	K	Heat shock protein beta-1	HSPB1		65372000	32642000		43565000	16655000		1.198	1.747	1.47	0.398	38707000000	46452000000	42155000000	23511000000	26977000000	24262000000	1.624	1.559	1.529		0.768441	1.14258	0.955509	0.854919
P04792	123	K	Heat shock protein beta-1	HSPB1	7236600	13773000	5454800	4368700	9875000	3353100	1.654	1.82	1.73	1.73	0.00376	38707000000	46452000000	42155000000	23511000000	26977000000	24262000000	1.624	1.559	1.529	1.01847	1.16742	1.13146	1.10578	0.1897
P04792	198	K	Heat shock protein beta-1	HSPB1	174560000	92945000	54752000	103870000	54460000	36280000	1.679	1.693	1.672	1.68	7.48e-05	38707000000	46452000000	42155000000	23511000000	26977000000	24262000000	1.624	1.559	1.529	1.03387	1.08595	1.09353	1.07111	0.0871123
P04792	114	K	Heat shock protein beta-1	HSPB1			55888000			51930000			1.322	1.32		38707000000	46452000000	42155000000	23511000000	26977000000	24262000000	1.624	1.559	1.529			0.864617	0.864617
P04843	559	K	Dolichyl-diphosphooligosaccharide--protein glycosyltransferase subunit 1	RPN1	185290000	124020000	122600000	170540000	122350000	127840000	1.125	1.031	1.003	1.05	0.356	10175000000	13136000000	12349000000	9582100000	12132000000	11882000000	0.883	0.944	0.909	1.27407	1.09216	1.10341	1.15655	0.14352
P04843	564	K	Dolichyl-diphosphooligosaccharide--protein glycosyltransferase subunit 1	RPN1		5548700			5575200			0.739		0.74		10175000000	13136000000	12349000000	9582100000	12132000000	11882000000	0.883	0.944	0.909		0.782839		0.782839
P04843	524	K	Dolichyl-diphosphooligosaccharide--protein glycosyltransferase subunit 1	RPN1	45296000		23363000	43519000		24282000	0.98		1.029	1	0.923	10175000000	13136000000	12349000000	9582100000	12132000000	11882000000	0.883	0.944	0.909	1.10985		1.13201	1.12093	0.0776043
P04843	48	K	Dolichyl-diphosphooligosaccharide--protein glycosyltransferase subunit 1	RPN1			9044200			10667000			0.707	0.71		10175000000	13136000000	12349000000	9582100000	12132000000	11882000000	0.883	0.944	0.909			0.777778	0.777778
P04843	413	K	Dolichyl-diphosphooligosaccharide--protein glycosyltransferase subunit 1	RPN1		25056000			9735600			1.39		1.39		10175000000	13136000000	12349000000	9582100000	12132000000	11882000000	0.883	0.944	0.909		1.47246		1.47246
P04843	89	K	Dolichyl-diphosphooligosaccharide--protein glycosyltransferase subunit 1	RPN1	16270000	18249000	19884000	18756000	16315000	19821000	1.28	1.444	0.999	1.24	0.264	10175000000	13136000000	12349000000	9582100000	12132000000	11882000000	0.883	0.944	0.909	1.4496	1.52966	1.09901	1.35942	0.141582
P04843	187	K	Dolichyl-diphosphooligosaccharide--protein glycosyltransferase subunit 1	RPN1	9355400		3585100	9734700		3077200	1.248		1.39	1.32	0.172	10175000000	13136000000	12349000000	9582100000	12132000000	11882000000	0.883	0.944	0.909	1.41336		1.52915	1.47126	0.0913537
P04843	587	K	Dolichyl-diphosphooligosaccharide--protein glycosyltransferase subunit 1	RPN1			37897000			38961000			0.99	0.99		10175000000	13136000000	12349000000	9582100000	12132000000	11882000000	0.883	0.944	0.909			1.08911	1.08911
P04844	311	K	Dolichyl-diphosphooligosaccharide--protein glycosyltransferase subunit 2	RPN2	12606000	16524000	12211000	15676000	15447000	11963000	1.018	1.03	1.057	1.04	0.128	7203300000	7862300000	7529000000	6588900000	6942000000	6687500000	0.93	0.906	0.956	1.09462	1.13687	1.10565	1.11238	0.0165858
P04844	460	K	Dolichyl-diphosphooligosaccharide--protein glycosyltransferase subunit 2	RPN2	10332000		12378000	8242700		12383000	1.397		1.168	1.28	0.304	7203300000	7862300000	7529000000	6588900000	6942000000	6687500000	0.93	0.906	0.956	1.50215		1.22176	1.36195	0.285528
P05023	476	K	Sodium/potassium-transporting ATPase subunit alpha-1	ATP1A1		8379300			5469600			1.565		1.57		10560000000	16353000000	14833000000	7289000000	11617000000	10622000000	1.265	1.228	1.232		1.27443		1.27443
P05023	45	K	Sodium/potassium-transporting ATPase subunit alpha-1	ATP1A1	55957000	40114000	61935000	46318000	41737000	54534000	1.201	1.289	1.192	1.23	0.0216	10560000000	16353000000	14833000000	7289000000	11617000000	10622000000	1.265	1.228	1.232	0.949407	1.04967	0.967532	0.988871	0.777979
P05023	773	K	Sodium/potassium-transporting ATPase subunit alpha-1	ATP1A1		33724000	36234000		26024000	28367000		1.367	1.4	1.38	0.0331	10560000000	16353000000	14833000000	7289000000	11617000000	10622000000	1.265	1.228	1.232		1.11319	1.13636	1.12478	0.0785054
P05023	843	K	Sodium/potassium-transporting ATPase subunit alpha-1	ATP1A1	15701000		21016000	118720000		71636000	0.225		0.406	0.32	0.214	10560000000	16353000000	14833000000	7289000000	11617000000	10622000000	1.265	1.228	1.232	0.177866		0.329545	0.253706	0.189881
P05026	13	K	Sodium/potassium-transporting ATPase subunit beta-1	ATP1B1			11017000			5509700			1.888	1.89		2829100000	1844000000	2831000000	3377500000	2992400000	3344700000	1.213	1.364	1.324			1.42598	1.42598
P05026	288	K	Sodium/potassium-transporting ATPase subunit beta-1	ATP1B1	11187000	9532000	10642000	9360100	8098700	11516000	1.242	1.171	1.018	1.14	0.212	2829100000	1844000000	2831000000	3377500000	2992400000	3344700000	1.213	1.364	1.324	1.02391	0.858504	0.768882	0.883765	0.329471
P05091	159	K	"Aldehyde dehydrogenase, mitochondrial"	ALDH2	33353000	34153000	22976000	13006000	17462000	10997000	1.849	1.992	2.336	2.06	0.0136	22582000000	28704000000	25361000000	11503000000	16761000000	14739000000	1.539	1.521	1.497	1.20143	1.30966	1.56045	1.35718	0.0863635
P05091	280	K	"Aldehyde dehydrogenase, mitochondrial"	ALDH2	71439000	42969000	58242000	49968000	30226000	35721000	1.424	1.459	1.567	1.48	0.0079	22582000000	28704000000	25361000000	11503000000	16761000000	14739000000	1.539	1.521	1.497	0.925276	0.959237	1.04676	0.977091	0.639361
P05091	428	K	"Aldehyde dehydrogenase, mitochondrial"	ALDH2	82057000	108100000	116970000	50528000	60762000	72531000	1.668	1.674	1.648	1.66	0.00013	22582000000	28704000000	25361000000	11503000000	16761000000	14739000000	1.539	1.521	1.497	1.08382	1.10059	1.10087	1.09509	0.00480954
P05091	368	K	"Aldehyde dehydrogenase, mitochondrial"	ALDH2	113700000	136770000	151500000	61136000	77910000	66388000	1.721	1.715	1.903	1.78	0.00523	22582000000	28704000000	25361000000	11503000000	16761000000	14739000000	1.539	1.521	1.497	1.11826	1.12755	1.27121	1.17234	0.0902063
P05091	378	K	"Aldehyde dehydrogenase, mitochondrial"	ALDH2		9246200			4282100			1.952		1.95		22582000000	28704000000	25361000000	11503000000	16761000000	14739000000	1.539	1.521	1.497		1.28337		1.28337
P05141	163	K	ADP/ATP translocase 2	SLC25A5			57480000			40074000			1.383	1.38		52292000000	73667000000	40043000000	44941000000	64107000000	33136000000	1.019	1.062	1.065			1.29859	1.29859
P05141	166	K	ADP/ATP translocase 2	SLC25A5	492090000	325410000	366570000	405160000	262270000	300730000	1.211	1.229	1.23	1.22	0.000944	52292000000	73667000000	40043000000	44941000000	64107000000	33136000000	1.019	1.062	1.065	1.18842	1.15725	1.15493	1.16687	0.00530839
P05141	43	K	ADP/ATP translocase 2	SLC25A5	354830000	266920000	262730000	262420000	230470000	242640000	1.306	1.21	1.136	1.22	0.0585	52292000000	73667000000	40043000000	44941000000	64107000000	33136000000	1.019	1.062	1.065	1.28165	1.13936	1.06667	1.16256	0.15378
P05141	96	K	ADP/ATP translocase 2	SLC25A5		48741000			37692000			0.98		0.98		52292000000	73667000000	40043000000	44941000000	64107000000	33136000000	1.019	1.062	1.065		0.922787		0.922787
P05141	105	K	ADP/ATP translocase 2	SLC25A5		107120000	110450000		81986000	86082000		1.262	1.393	1.33	0.155	52292000000	73667000000	40043000000	44941000000	64107000000	33136000000	1.019	1.062	1.065		1.18832	1.30798	1.24815	0.190004
P05198	123	K	Eukaryotic translation initiation factor 2 subunit 1	EIF2S1		42160000			44464000			0.965		0.97		16210000000	15070000000	4548800000	11746000000	11696000000	4278700000	0.966	0.942	0.92		1.02442		1.02442
P05387	49	K	60S acidic ribosomal protein P2	RPLP2	20612000			17052000			2.402			2.4		24502000000	23108000000	21981000000	19424000000	18122000000	17340000000	1.178	1.1	1.063	2.03905			2.03905
P05388	92	K	60S acidic ribosomal protein P0	RPLP0		16555000			16477000			0.679		0.68		18723000000	18171000000	18706000000	13340000000	13057000000	13737000000	1.232	1.157	1.278		0.586863		0.586863
P05388	77	K	60S acidic ribosomal protein P0	RPLP0	33082000	39373000	22673000	26975000	22021000	16120000	1.569	1.557	1.461	1.53	0.00423	18723000000	18171000000	18706000000	13340000000	13057000000	13737000000	1.232	1.157	1.278	1.27354	1.34572	1.14319	1.25415	0.0621638
P05388	106	K	60S acidic ribosomal protein P0	RPLP0	8567300	12054000	18192000	5985000	7170900	14356000	1.434	1.379	1.478	1.43	0.00469	18723000000	18171000000	18706000000	13340000000	13057000000	13737000000	1.232	1.157	1.278	1.16396	1.19188	1.15649	1.17078	0.00503294
P05388	57	K	60S acidic ribosomal protein P0	RPLP0	10352000			8629100			1.267			1.27		18723000000	18171000000	18706000000	13340000000	13057000000	13737000000	1.232	1.157	1.278	1.02841			1.02841
P05388	26	K	60S acidic ribosomal protein P0	RPLP0			9275000			8772500			1.158	1.16		18723000000	18171000000	18706000000	13340000000	13057000000	13737000000	1.232	1.157	1.278			0.906103	0.906103
P05455	74	K	Lupus La protein	SSB	4050500			2933000			1.332			1.33		5821900000	6528100000	7530300000	3485400000	4153500000	4598100000	1.301	1.362	1.354	1.02383			1.02383
P05455	391	K	Lupus La protein	SSB			1888000			1189600			1.444	1.44		5821900000	6528100000	7530300000	3485400000	4153500000	4598100000	1.301	1.362	1.354			1.06647	1.06647
P05455	328	K	Lupus La protein	SSB		7700400			6042500			1.251		1.25		5821900000	6528100000	7530300000	3485400000	4153500000	4598100000	1.301	1.362	1.354		0.918502		0.918502
P05455	176	K	Lupus La protein	SSB		9405700			3962800			1.611		1.61		5821900000	6528100000	7530300000	3485400000	4153500000	4598100000	1.301	1.362	1.354		1.18282		1.18282
P05455	269	K	Lupus La protein	SSB		21235000	21580000		13605000	13510000		1.539	1.648	1.59	0.066	5821900000	6528100000	7530300000	3485400000	4153500000	4598100000	1.301	1.362	1.354		1.12996	1.21713	1.17355	0.202816
P05455	37	K	Lupus La protein	SSB	23871000	31564000	52860000	17654000	11191000	36075000	1.352	1.651	1.354	1.45	0.0453	5821900000	6528100000	7530300000	3485400000	4153500000	4598100000	1.301	1.362	1.354	1.0392	1.21219	1	1.0838	0.397057
P05455	216	K	Lupus La protein	SSB	18584000		15051000	13757000		9526900	1.761		1.633	1.7	0.0641	5821900000	6528100000	7530300000	3485400000	4153500000	4598100000	1.301	1.362	1.354	1.35357		1.20606	1.27982	0.204625
P05455	76	K	Lupus La protein	SSB		19440000	33369000		14742000	23123000		1.439	1.554	1.5	0.0855	5821900000	6528100000	7530300000	3485400000	4153500000	4598100000	1.301	1.362	1.354		1.05653	1.14771	1.10212	0.347439
P05455	86	K	Lupus La protein	SSB	16260000	11665000	24689000	10353000	6984500	14721000	1.304	1.711	1.688	1.57	0.0551	5821900000	6528100000	7530300000	3485400000	4153500000	4598100000	1.301	1.362	1.354	1.00231	1.25624	1.24668	1.16841	0.239238
P05455	224	K	Lupus La protein	SSB	23333000		32856000	15073000		16201000	1.477		2.483	1.98	0.328	5821900000	6528100000	7530300000	3485400000	4153500000	4598100000	1.301	1.362	1.354	1.13528		1.83383	1.48455	0.475145
P05783	426	K	"Keratin, type I cytoskeletal 18"	KRT18	221520000	135970000	141340000	248290000	169270000	205130000	0.946	0.838	0.723	0.84	0.191
P05783	241	K	"Keratin, type I cytoskeletal 18"	KRT18	15608000			16650000			1.012			1.01
P05783	417	K	"Keratin, type I cytoskeletal 18"	KRT18	116240000	97665000	219080000	123780000	114180000	255490000	0.829	0.89	0.818	0.85	0.0344
P05783	247	K	"Keratin, type I cytoskeletal 18"	KRT18	217620000	328790000	252890000	353920000	323770000	269930000	0.977	0.895	0.941	0.94	0.172
P05976	141	K	"Myosin light chain 1/3, skeletal muscle isoform"	MYL1		9926700			9491900			1.182		1.18		141730000	225210000	178250000	151630000	232260000	173550000	0.729	0.761	0.817		1.55322		1.55322
P06454	103	K	Prothymosin alpha	PTMA	11258000		13188000	11114000		12424000	1.192		1.124	1.16	0.176
P06454	15	K	Prothymosin alpha	PTMA		11306000	12936000		11270000	11638000		1.192	1.13	1.16	0.158
P06576	426	K	"ATP synthase subunit beta, mitochondrial"	ATP5F1B	30291000	21409000	17925000	23763000	115520000	10272000	1.243	0.241	1.523	1	0.749	45777000000	54107000000	60073000000	30694000000	36068000000	39704000000	1.337	1.353	1.342	0.929693	0.178123	1.13487	0.747563	0.5193
P06576	198	K	"ATP synthase subunit beta, mitochondrial"	ATP5F1B	12596000			7989300			1.57			1.57		45777000000	54107000000	60073000000	30694000000	36068000000	39704000000	1.337	1.353	1.342	1.17427			1.17427
P06576	522	K	"ATP synthase subunit beta, mitochondrial"	ATP5F1B	48935000	55209000	52838000	35587000	43913000	39334000	1.495	1.266	1.358	1.37	0.0334	45777000000	54107000000	60073000000	30694000000	36068000000	39704000000	1.337	1.353	1.342	1.11818	0.935698	1.01192	1.02193	0.791578
P06576	485	K	"ATP synthase subunit beta, mitochondrial"	ATP5F1B		11219000	10570000		8068500	7524500		1.5	1.307	1.4	0.179	45777000000	54107000000	60073000000	30694000000	36068000000	39704000000	1.337	1.353	1.342		1.10865	0.97392	1.04128	0.747586
P06703	35	K	Protein S100-A6	S100A6	688160			1793000			0.372			0.37
P06703	40	K	Protein S100-A6	S100A6	293920000	244410000	255420000	556870000	470040000	493580000	0.529	0.532	0.523	0.53	9.26e-05
P06703	26	K	Protein S100-A6	S100A6		1655400			3223000			0.537		0.54
P06703	47	K	Protein S100-A6	S100A6	1146500000	729890000	1644000000	2011200000	1416000000	3059100000	0.585	0.552	0.551	0.56	0.00175
P06733	330	K	Alpha-enolase	ENO1		312410000	203180000		251930000	150500000		1.222	1.354	1.29	0.179	154560000000	133660000000	115410000000	122190000000	104590000000	92496000000	1.169	1.16	1.17		1.05345	1.15726	1.10536	0.376193
P06733	71	K	Alpha-enolase	ENO1	299170000	338390000	217830000	203040000	336310000	161200000	1.496	1.472	1.35	1.44	0.0114	154560000000	133660000000	115410000000	122190000000	104590000000	92496000000	1.169	1.16	1.17	1.27973	1.26897	1.15385	1.23418	0.0357211
P06733	80	K	Alpha-enolase	ENO1	128050000	258400000	259760000	97793000	178910000	194630000	1.294	1.409	1.333	1.35	0.0105	154560000000	133660000000	115410000000	122190000000	104590000000	92496000000	1.169	1.16	1.17	1.10693	1.21466	1.13932	1.15363	0.0516119
P06733	420	K	Alpha-enolase	ENO1		153750000			119770000			1.636		1.64		154560000000	133660000000	115410000000	122190000000	104590000000	92496000000	1.169	1.16	1.17		1.41034		1.41034
P06733	262	K	Alpha-enolase	ENO1	220070000		181210000	153180000		122120000	1.461		1.51	1.49	0.0375	154560000000	133660000000	115410000000	122190000000	104590000000	92496000000	1.169	1.16	1.17	1.24979		1.2906	1.27019	0.0603324
P06733	126	K	Alpha-enolase	ENO1		242630000			160820000			1.476		1.48		154560000000	133660000000	115410000000	122190000000	104590000000	92496000000	1.169	1.16	1.17		1.27241		1.27241
P06733	233	K	Alpha-enolase	ENO1	545580000	247150000	275130000	469360000	75642000	195890000	1.17	1.453	1.349	1.32	0.0708	154560000000	133660000000	115410000000	122190000000	104590000000	92496000000	1.169	1.16	1.17	1.00086	1.25259	1.15299	1.13548	0.265455
P06733	221	K	Alpha-enolase	ENO1	196310000	229980000	121420000	145770000	167500000	86969000	1.537	1.498	1.564	1.53	0.00129	154560000000	133660000000	115410000000	122190000000	104590000000	92496000000	1.169	1.16	1.17	1.3148	1.29138	1.33675	1.31431	0.00199203
P06733	28	K	Alpha-enolase	ENO1	55182000	29959000	22495000	41370000	25677000	14621000	1.335	1.27	1.533	1.38	0.0438	154560000000	133660000000	115410000000	122190000000	104590000000	92496000000	1.169	1.16	1.17	1.142	1.09483	1.31026	1.18236	0.131549
P06733	64	K	Alpha-enolase	ENO1	81371000	77624000	120810000	66869000	58806000	93202000	1.294	1.308	1.364	1.32	0.00494	154560000000	133660000000	115410000000	122190000000	104590000000	92496000000	1.169	1.16	1.17	1.10693	1.12759	1.16581	1.13344	0.0213626
P06733	228	K	Alpha-enolase	ENO1		52160000	76996000		43106000	57145000		1.201	1.372	1.29	0.229	154560000000	133660000000	115410000000	122190000000	104590000000	92496000000	1.169	1.16	1.17		1.03534	1.17265	1.104	0.469258
P06733	406	K	Alpha-enolase	ENO1	97026000	93840000	45634000	68448000	68316000	57995000	1.054	1.345	1.445	1.28	0.178	154560000000	133660000000	115410000000	122190000000	104590000000	92496000000	1.169	1.16	1.17	0.901625	1.15948	1.23504	1.09872	0.544499
P06733	92	K	Alpha-enolase	ENO1	207210000	367590000	265360000	163410000	317150000	223770000	1.205	1.205	1.186	1.2	0.00128	154560000000	133660000000	115410000000	122190000000	104590000000	92496000000	1.169	1.16	1.17	1.0308	1.03879	1.01368	1.02775	0.0907936
P06733	103	K	Alpha-enolase	ENO1	53637000	180520000	139670000	36935000	703600000	76286000	1.24	1.246	1.761	1.42	0.144	154560000000	133660000000	115410000000	122190000000	104590000000	92496000000	1.169	1.16	1.17	1.06074	1.07414	1.50513	1.21333	0.328692
P06733	256	K	Alpha-enolase	ENO1	46269000	44374000	34404000	35791000	35492000	27002000	1.214	1.36	1.228	1.27	0.0335	154560000000	133660000000	115410000000	122190000000	104590000000	92496000000	1.169	1.16	1.17	1.03849	1.17241	1.04957	1.08683	0.22742
P06733	89	K	Alpha-enolase	ENO1	407020000	263930000	526400000	368580000	224470000	430840000	1.192	1.208	1.288	1.23	0.0196	154560000000	133660000000	115410000000	122190000000	104590000000	92496000000	1.169	1.16	1.17	1.01967	1.04138	1.10085	1.05397	0.204015
P06733	335	K	Alpha-enolase	ENO1	64978000	67689000	95706000	52943000	56190000	73205000	1.298	1.268	1.199	1.26	0.0158	154560000000	133660000000	115410000000	122190000000	104590000000	92496000000	1.169	1.16	1.17	1.11035	1.0931	1.02479	1.07608	0.136647
P06733	5	K	Alpha-enolase	ENO1	150430000	163410000	190750000	110150000	123620000	148910000	1.353	1.275	1.284	1.3	0.00741	154560000000	133660000000	115410000000	122190000000	104590000000	92496000000	1.169	1.16	1.17	1.1574	1.09914	1.09744	1.11799	0.0351102
P06744	124	K	Glucose-6-phosphate isomerase	GPI	117630000	111170000	70151000	103190000	98285000	57206000	1.276	1.28	1.151	1.24	0.0389	18791000000	16396000000	14688000000	14658000000	12866000000	11559000000	1.119	1.092	1.099	1.1403	1.17216	1.04732	1.11993	0.114083
P06744	142	K	Glucose-6-phosphate isomerase	GPI												18791000000	16396000000	14688000000	14658000000	12866000000	11559000000	1.119	1.092	1.099
P06744	234	K	Glucose-6-phosphate isomerase	GPI	39114000	32106000		36038000	30106000		1.195	1.082		1.14	0.319	18791000000	16396000000	14688000000	14658000000	12866000000	11559000000	1.119	1.092	1.099	1.06792	0.990842		1.02938	0.688036
P06744	454	K	Glucose-6-phosphate isomerase	GPI	40359000	54955000	41375000	27334000	42177000	33089000	1.448	1.374	1.321	1.38	0.0101	18791000000	16396000000	14688000000	14658000000	12866000000	11559000000	1.119	1.092	1.099	1.29401	1.25824	1.202	1.25142	0.0135553
P06744	34	K	Glucose-6-phosphate isomerase	GPI	87126000	75892000	105100000	83534000	69700000	97271000	1.142	1.123	1.194	1.15	0.024	18791000000	16396000000	14688000000	14658000000	12866000000	11559000000	1.119	1.092	1.099	1.02055	1.02839	1.08644	1.04513	0.21153
P06744	116	K	Glucose-6-phosphate isomerase	GPI	52823000	70851000	35209000	44875000	57456000	26229000	1.696	1.436	1.508	1.55	0.0189	18791000000	16396000000	14688000000	14658000000	12866000000	11559000000	1.119	1.092	1.099	1.51564	1.31502	1.37216	1.40094	0.0228033
P06744	73	K	Glucose-6-phosphate isomerase	GPI	104230000		144340000	93304000		114140000	1.016		1.261	1.14	0.566	18791000000	16396000000	14688000000	14658000000	12866000000	11559000000	1.119	1.092	1.099	0.907954		1.14741	1.02768	0.921657
P06744	89	K	Glucose-6-phosphate isomerase	GPI	28149000	14734000	46819000	29029000	14013000	32569000	1.011	1.168	1.351	1.18	0.268	18791000000	16396000000	14688000000	14658000000	12866000000	11559000000	1.119	1.092	1.099	0.903485	1.0696	1.2293	1.06746	0.651101
P06748	27	K	Nucleophosmin	NPM1	145370000	197460000	81617000	141180000	200580000	81253000	1.067	1.087	1.077	1.08	0.00775	23980000000	26956000000	23719000000	21818000000	24256000000	21375000000	0.997	0.992	0.992	1.07021	1.09577	1.08569	1.08389	0.0107328
P06748	32	K	Nucleophosmin	NPM1	363660000	182110000	51860000	293540000	156820000	45643000	1.172	1.287	1.332	1.26	0.0382	23980000000	26956000000	23719000000	21818000000	24256000000	21375000000	0.997	0.992	0.992	1.17553	1.29738	1.34274	1.27188	0.0393019
P06748	250	K	Nucleophosmin	NPM1			37446000			20282000			1.18	1.18		23980000000	26956000000	23719000000	21818000000	24256000000	21375000000	0.997	0.992	0.992			1.18952	1.18952
P06748	273	K	Nucleophosmin	NPM1		214690000	158450000		169030000	129930000		1.192	1.225	1.21	0.0647	23980000000	26956000000	23719000000	21818000000	24256000000	21375000000	0.997	0.992	0.992		1.20161	1.23488	1.21825	0.0621026
P06748	239	K	Nucleophosmin	NPM1	217250000			167900000			1.338			1.34		23980000000	26956000000	23719000000	21818000000	24256000000	21375000000	0.997	0.992	0.992	1.34203			1.34203
P06748	267	K	Nucleophosmin	NPM1	34875000	38104000	51584000	26472000	27434000	40364000	1.908	1.374	1.317	1.53	0.102	23980000000	26956000000	23719000000	21818000000	24256000000	21375000000	0.997	0.992	0.992	1.91374	1.38508	1.32762	1.54215	0.0973895
P06748	263	K	Nucleophosmin	NPM1	78629000	43537000	52743000	78413000	44211000	46977000	0.992	1.093	1.172	1.09	0.31	23980000000	26956000000	23719000000	21818000000	24256000000	21375000000	0.997	0.992	0.992	0.994985	1.10181	1.18145	1.09275	0.293559
P06748	229	K	Nucleophosmin	NPM1	152990000	88020000	100830000	144660000	80024000	101390000	1.024	1.077	1.02	1.04	0.209	23980000000	26956000000	23719000000	21818000000	24256000000	21375000000	0.997	0.992	0.992	1.02708	1.08569	1.02823	1.047	0.179151
P06748	141	K	Nucleophosmin	NPM1	86406000	103950000	77022000	81855000	87181000	74366000	1.063	1.06	1.077	1.07	0.00855	23980000000	26956000000	23719000000	21818000000	24256000000	21375000000	0.997	0.992	0.992	1.0662	1.06855	1.08569	1.07348	0.0095836
P06748	257	K	Nucleophosmin	NPM1	33962000	107830000	87565000	41703000	88382000	70932000	0.891	1.204	1.256	1.12	0.531	23980000000	26956000000	23719000000	21818000000	24256000000	21375000000	0.997	0.992	0.992	0.893681	1.21371	1.26613	1.12451	0.513892
P06748	54	K	Nucleophosmin	NPM1			22510000			13975000			1.639	1.64		23980000000	26956000000	23719000000	21818000000	24256000000	21375000000	0.997	0.992	0.992			1.65222	1.65222
P06753	221	K	Tropomyosin alpha-3 chain	TPM3	16408000			21839000			0.861			0.86		10604000000	7360300000	14822000000	10871000000	7752500000	15220000000	0.846	0.787	0.833	1.01773			1.01773
P06753	234	K	Tropomyosin alpha-3 chain	TPM3		76844000			69353000			1.089		1.09		10604000000	7360300000	14822000000	10871000000	7752500000	15220000000	0.846	0.787	0.833		1.38374		1.38374
P06753	218	K	Tropomyosin alpha-3 chain	TPM3	32317000			35325000			1.071			1.07		10604000000	7360300000	14822000000	10871000000	7752500000	15220000000	0.846	0.787	0.833	1.26596			1.26596
P06753	153	K	Tropomyosin alpha-3 chain	TPM3	104990000	388970000	208690000	116190000	432910000	244460000	0.88	0.885	0.894	0.89	0.00219	10604000000	7360300000	14822000000	10871000000	7752500000	15220000000	0.846	0.787	0.833	1.04019	1.12452	1.07323	1.07931	0.111873
P06753	137	K	Tropomyosin alpha-3 chain	TPM3			130490000			149590000			0.951	0.95		10604000000	7360300000	14822000000	10871000000	7752500000	15220000000	0.846	0.787	0.833			1.14166	1.14166
P06753	141	K	Tropomyosin alpha-3 chain	TPM3	65636000	69958000	80400000	55484000	64528000	68448000	1.045	1.035	1.051	1.04	0.0161	10604000000	7360300000	14822000000	10871000000	7752500000	15220000000	0.846	0.787	0.833	1.23522	1.31512	1.2617	1.27068	0.00876301
P06753	232	K	Tropomyosin alpha-3 chain	TPM3		43690000			40013000			0.982		0.98		10604000000	7360300000	14822000000	10871000000	7752500000	15220000000	0.846	0.787	0.833		1.24778		1.24778
P06753	16	K	Tropomyosin alpha-3 chain	TPM3	29853000	61496000	25285000	25669000	43790000	21100000	1.132	1.184	1.197	1.17	0.0172	10604000000	7360300000	14822000000	10871000000	7752500000	15220000000	0.846	0.787	0.833	1.33806	1.50445	1.43697	1.42649	0.0136285
P06753	150	K	Tropomyosin alpha-3 chain	TPM3	101970000	95434000	71210000	100600000	107280000	65865000	0.984	0.916	1.028	0.98	0.6	10604000000	7360300000	14822000000	10871000000	7752500000	15220000000	0.846	0.787	0.833	1.16312	1.16391	1.23409	1.18704	0.0191842
P07099	52	K	Epoxide hydrolase 1	EPHX1	251720000	172120000	108660000	102820000	61768000	45060000	3.514	1.952	2.473	2.65	0.0458	23744000000	26829000000	31447000000	10155000000	11454000000	13736000000	2.146	2.2	2.112	1.63747	0.887273	1.17093	1.23189	0.500075
P07099	104	K	Epoxide hydrolase 1	EPHX1	87298000	75855000	56387000	41388000	32989000	25765000	2.267	2.473	2.178	2.31	0.00302	23744000000	26829000000	31447000000	10155000000	11454000000	13736000000	2.146	2.2	2.112	1.05638	1.12409	1.03125	1.07057	0.164862
P07099	375	K	Epoxide hydrolase 1	EPHX1	8859100	10234000		3826700	4167000		2.597	3.131		2.86	0.0799	23744000000	26829000000	31447000000	10155000000	11454000000	13736000000	2.146	2.2	2.112	1.21016	1.42318		1.31667	0.254107
P07099	210	K	Epoxide hydrolase 1	EPHX1	22177000	27187000	29135000	11405000	13028000	13211000	2.084	2.346	2.979	2.47	0.0201	23744000000	26829000000	31447000000	10155000000	11454000000	13736000000	2.146	2.2	2.112	0.971109	1.06636	1.41051	1.14933	0.454838
P07099	91	K	Epoxide hydrolase 1	EPHX1	28229000			8034800			2.79			2.79		23744000000	26829000000	31447000000	10155000000	11454000000	13736000000	2.146	2.2	2.112	1.30009			1.30009
P07099	196	K	Epoxide hydrolase 1	EPHX1			16769000			5131800			3.61	3.61		23744000000	26829000000	31447000000	10155000000	11454000000	13736000000	2.146	2.2	2.112			1.70928	1.70928
P07099	288	K	Epoxide hydrolase 1	EPHX1	21645000	32191000	20626000	9763200	14693000	13232000	1.225	2.056	1.695	1.66	0.12	23744000000	26829000000	31447000000	10155000000	11454000000	13736000000	2.146	2.2	2.112	0.570829	0.934545	0.802557	0.769311	0.253988
P07108	8	K	Acyl-CoA-binding protein	DBI	130440000	168510000	177070000	81350000	95054000	122230000	1.63	1.604	1.585	1.61	0.000439	11044000000	15503000000	18899000000	4069600000	5796400000	6788300000	2.225	2.315	2.047	0.732584	0.692873	0.774304	0.733254	0.0155567
P07108	67	K	Acyl-CoA-binding protein	DBI	260310000		219740000	109100000		89213000	2.46		2.576	2.52	0.0225	11044000000	15503000000	18899000000	4069600000	5796400000	6788300000	2.225	2.315	2.047	1.10562		1.25843	1.18202	0.322239
P07108	77	K	Acyl-CoA-binding protein	DBI	304590000	393570000	584170000	119180000	162330000	244510000	2.494	2.483	2.572	2.52	0.000216	11044000000	15503000000	18899000000	4069600000	5796400000	6788300000	2.225	2.315	2.047	1.1209	1.07257	1.25647	1.14998	0.140234
P07108	53	K	Acyl-CoA-binding protein	DBI		61650000	51220000		22080000	17602000		3.411	2.888	3.15	0.0653	11044000000	15503000000	18899000000	4069600000	5796400000	6788300000	2.225	2.315	2.047		1.47343	1.41085	1.44214	0.0532789
P07108	63	K	Acyl-CoA-binding protein	DBI			19710000			11399000			1.688	1.69		11044000000	15503000000	18899000000	4069600000	5796400000	6788300000	2.225	2.315	2.047			0.824621	0.824621
P07108	17	K	Acyl-CoA-binding protein	DBI	235740000	328500000	109150000	87519000	99102000	44850000	2.301	3.481	2.713	2.83	0.02	11044000000	15503000000	18899000000	4069600000	5796400000	6788300000	2.225	2.315	2.047	1.03416	1.50367	1.32535	1.28773	0.215322
P07195	308	K	L-lactate dehydrogenase B chain	LDHB		248750000			237430000			1.055		1.06		46931000000	106380000000	61640000000	46436000000	103010000000	60664000000	0.9	0.899	0.916		1.17353		1.17353
P07195	60	K	L-lactate dehydrogenase B chain	LDHB	62311000		62165000	56547000		54183000	1.277		1.111	1.19	0.326	46931000000	106380000000	61640000000	46436000000	103010000000	60664000000	0.9	0.899	0.916	1.41889		1.21288	1.31589	0.24698
P07195	233	K	L-lactate dehydrogenase B chain	LDHB	213320000	139120000	68009000	232750000	138500000	64100000	0.95	1.073	1.024	1.02	0.773	46931000000	106380000000	61640000000	46436000000	103010000000	60664000000	0.9	0.899	0.916	1.05556	1.19355	1.1179	1.12234	0.119561
P07195	310	K	L-lactate dehydrogenase B chain	LDHB	209530000	220480000	158940000	207850000	232090000	158380000	1.058	0.963	1.036	1.02	0.657	46931000000	106380000000	61640000000	46436000000	103010000000	60664000000	0.9	0.899	0.916	1.17556	1.07119	1.131	1.12592	0.0703226
P07195	318	K	L-lactate dehydrogenase B chain	LDHB	188640000	197610000	110680000	187830000	195170000	115950000	1.017	1.094	1.087	1.07	0.157	46931000000	106380000000	61640000000	46436000000	103010000000	60664000000	0.9	0.899	0.916	1.13	1.21691	1.18668	1.17786	0.0256223
P07195	7	K	L-lactate dehydrogenase B chain	LDHB	174640000	151670000	235190000	135290000	113230000	193650000	1.328	1.37	1.209	1.3	0.0293	46931000000	106380000000	61640000000	46436000000	103010000000	60664000000	0.9	0.899	0.916	1.47556	1.52392	1.31987	1.43978	0.0209568
P07195	82	K	L-lactate dehydrogenase B chain	LDHB	101390000	98793000	135540000	104190000	120970000	143760000	0.943	0.84	0.988	0.92	0.301	46931000000	106380000000	61640000000	46436000000	103010000000	60664000000	0.9	0.899	0.916	1.04778	0.934372	1.0786	1.02025	0.767413
P07237	271	K	Protein disulfide-isomerase	P4HB	42174000		96818000	32908000		51344000	1.434		1.552	1.49	0.0884	93824000000	81882000000	105950000000	64962000000	57257000000	71907000000	1.356	1.295	1.317	1.05752		1.17844	1.11798	0.386895
P07237	130	K	Protein disulfide-isomerase	P4HB	25631000		50625000	16198000		38421000	1.369		1.45	1.41	0.0751	93824000000	81882000000	105950000000	64962000000	57257000000	71907000000	1.356	1.295	1.317	1.00959		1.10099	1.05529	0.546803
P07237	276	K	Protein disulfide-isomerase	P4HB		336520000	397770000		263670000	409100000		1.385	1.38	1.38	0.00503	93824000000	81882000000	105950000000	64962000000	57257000000	71907000000	1.356	1.295	1.317		1.0695	1.04784	1.05867	0.15837
P07237	385	K	Protein disulfide-isomerase	P4HB	92676000	120410000	168660000	76840000	81012000	136740000	1.371	1.288	1.405	1.35	0.0108	93824000000	81882000000	105950000000	64962000000	57257000000	71907000000	1.356	1.295	1.317	1.01106	0.994595	1.06682	1.02416	0.461664
P07237	207	K	Protein disulfide-isomerase	P4HB	17357000	205100000	12834000	9984900	157910000	8243700	1.664	1.197	1.683	1.51	0.0985	93824000000	81882000000	105950000000	64962000000	57257000000	71907000000	1.356	1.295	1.317	1.22714	0.924324	1.2779	1.14312	0.425903
P07237	263	K	Protein disulfide-isomerase	P4HB	107520000	147420000	62151000	67188000	96837000	39911000	1.509	1.525	1.476	1.5	0.000835	93824000000	81882000000	105950000000	64962000000	57257000000	71907000000	1.356	1.295	1.317	1.11283	1.17761	1.12073	1.13706	0.0277445
P07237	467	K	Protein disulfide-isomerase	P4HB	81457000	95401000	120660000	59788000	66486000	95599000	1.366	1.39	1.249	1.34	0.0193	93824000000	81882000000	105950000000	64962000000	57257000000	71907000000	1.356	1.295	1.317	1.00737	1.07336	0.948368	1.0097	0.86593
P07237	200	K	Protein disulfide-isomerase	P4HB	85823000	62476000	126360000	71850000	57801000	85163000	1.339	1.422	1.507	1.42	0.0139	93824000000	81882000000	105950000000	64962000000	57257000000	71907000000	1.356	1.295	1.317	0.987463	1.09807	1.14427	1.0766	0.312941
P07237	375	K	Protein disulfide-isomerase	P4HB	21755000	251590000	333950000	19681000	222260000	257100000	0.998	1.091	1.352	1.15	0.363	93824000000	81882000000	105950000000	64962000000	57257000000	71907000000	1.356	1.295	1.317	0.735988	0.842471	1.02658	0.868345	0.331154
P07237	444	K	Protein disulfide-isomerase	P4HB	116320000	68401000	170840000	52568000	47623000	123200000	2.521	1.715	1.424	1.89	0.0988	93824000000	81882000000	105950000000	64962000000	57257000000	71907000000	1.356	1.295	1.317	1.85914	1.32432	1.08125	1.42157	0.233938
P07237	65	K	Protein disulfide-isomerase	P4HB	78773000	80445000	110290000	53418000	53836000	72937000	1.537	1.463	2.114	1.7	0.0666	93824000000	81882000000	105950000000	64962000000	57257000000	71907000000	1.356	1.295	1.317	1.13348	1.12973	1.60516	1.28946	0.234457
P07237	222	K	Protein disulfide-isomerase	P4HB	78680000	26399000	67049000	57359000	28045000	50694000	0.995	0.171	1.35	0.84	0.598	93824000000	81882000000	105950000000	64962000000	57257000000	71907000000	1.356	1.295	1.317	0.733776	0.132046	1.02506	0.630293	0.426451
P07237	436	K	Protein disulfide-isomerase	P4HB	31891000	39618000	19441000	25657000	20229000	15375000	1.831	1.488	1.417	1.58	0.0428	93824000000	81882000000	105950000000	64962000000	57257000000	71907000000	1.356	1.295	1.317	1.35029	1.14903	1.07593	1.19175	0.174711
P07237	283	K	Protein disulfide-isomerase	P4HB	173250000	275660000	235800000	114700000	205170000	188550000	1.489	1.381	1.081	1.32	0.153	93824000000	81882000000	105950000000	64962000000	57257000000	71907000000	1.356	1.295	1.317	1.09808	1.06641	0.820805	0.995099	0.917892
P07237	326	K	Protein disulfide-isomerase	P4HB	25004000			11530000			1.995			2		93824000000	81882000000	105950000000	64962000000	57257000000	71907000000	1.356	1.295	1.317	1.47124			1.47124
P07237	424	K	Protein disulfide-isomerase	P4HB	90506000	99516000	113400000	76162000	66633000	82336000	1.44	1.63	1.359	1.48	0.0277	93824000000	81882000000	105950000000	64962000000	57257000000	71907000000	1.356	1.295	1.317	1.06195	1.25869	1.03189	1.11751	0.29353
P07237	114	K	Protein disulfide-isomerase	P4HB	10436000	24677000	11533000	6388200	17978000	7335100	1.629	1.506	1.537	1.56	0.00421	93824000000	81882000000	105950000000	64962000000	57257000000	71907000000	1.356	1.295	1.317	1.20133	1.16293	1.16705	1.1771	0.00592751
P07237	308	K	Protein disulfide-isomerase	P4HB	52976000	68152000	105940000	45113000	53747000	69607000	1.42	1.348	1.409	1.39	0.00358	93824000000	81882000000	105950000000	64962000000	57257000000	71907000000	1.356	1.295	1.317	1.0472	1.04093	1.06986	1.05266	0.0373238
P07237	81	K	Protein disulfide-isomerase	P4HB	138030000	72003000	119790000	105860000	50030000	87554000	1.304	1.407	1.369	1.36	0.00777	93824000000	81882000000	105950000000	64962000000	57257000000	71907000000	1.356	1.295	1.317	0.961652	1.08649	1.03948	1.02921	0.593116
P07237	103	K	Protein disulfide-isomerase	P4HB	42286000	69699000		26014000	39190000		1.671	1.668		1.67	0.00158	93824000000	81882000000	105950000000	64962000000	57257000000	71907000000	1.356	1.295	1.317	1.2323	1.28803		1.26017	0.0856751
P07237	409	K	Protein disulfide-isomerase	P4HB		7442700	26885000		6053600	15106000		1.962	1.99	1.98	0.00937	93824000000	81882000000	105950000000	64962000000	57257000000	71907000000	1.356	1.295	1.317		1.51506	1.51101	1.51303	0.00290829
P07237	415	K	Protein disulfide-isomerase	P4HB		39535000	41595000		30689000	36548000		1.408	1.275	1.34	0.15	93824000000	81882000000	105950000000	64962000000	57257000000	71907000000	1.356	1.295	1.317		1.08726	0.968109	1.02768	0.807343
P07339	348	K	Cathepsin D	CTSD	48733000	34356000	32276000	49073000	38215000	34061000	1.014	0.944	1.015	0.99	0.775	19173000000	17760000000	16320000000	18474000000	18196000000	17212000000	0.904	0.908	0.888	1.12168	1.03965	1.14302	1.10145	0.114177
P07339	127	K	Cathepsin D	CTSD		47236000			63941000			0.761		0.76		19173000000	17760000000	16320000000	18474000000	18196000000	17212000000	0.904	0.908	0.888		0.838106		0.838106
P07355	152	K	Annexin A2	ANXA2	288700000	159040000	427070000	229620000	113040000	324030000	1.348	1.427	1.295	1.36	0.0126	137620000000	145840000000	185120000000	110840000000	119550000000	145830000000	1.1	1.086	1.097	1.22545	1.314	1.18049	1.23998	0.0307738
P07355	204	K	Annexin A2	ANXA2	63334000	73556000	78429000	45733000	48592000	64815000	3.277	1.283	1.183	1.91	0.313	137620000000	145840000000	185120000000	110840000000	119550000000	145830000000	1.1	1.086	1.097	2.97909	1.1814	1.0784	1.7463	0.3797
P07355	227	K	Annexin A2	ANXA2	177820000	276000000	395360000	127180000	209660000	273570000	1.4	1.382	1.37	1.38	0.000562	137620000000	145840000000	185120000000	110840000000	119550000000	145830000000	1.1	1.086	1.097	1.27273	1.27256	1.24886	1.26472	0.00107409
P07355	119	K	Annexin A2	ANXA2	44617000	11679000	49177000	43285000	14304000	43762000	1.034	1.127	1.09	1.08	0.122	137620000000	145840000000	185120000000	110840000000	119550000000	145830000000	1.1	1.086	1.097	0.94	1.03775	0.993619	0.990457	0.794619
P07355	212	K	Annexin A2	ANXA2	28896000	16551000	15713000	18347000	9907900	10938000	1.409	1.808	1.413	1.54	0.0519	137620000000	145840000000	185120000000	110840000000	119550000000	145830000000	1.1	1.086	1.097	1.28091	1.66483	1.28806	1.41126	0.0862678
P07355	324	K	Annexin A2	ANXA2	53686000	102230000	123230000	40876000	77940000	100260000	1.269	1.272	1.245	1.26	0.00128	137620000000	145840000000	185120000000	110840000000	119550000000	145830000000	1.1	1.086	1.097	1.15364	1.17127	1.13491	1.15327	0.00606622
P07355	157	K	Annexin A2	ANXA2	709800000	1309300000	802020000	610130000	1102100000	638700000	1.211	1.235	1.345	1.26	0.0275	137620000000	145840000000	185120000000	110840000000	119550000000	145830000000	1.1	1.086	1.097	1.10091	1.1372	1.22607	1.15473	0.0673143
P07355	233	K	Annexin A2	ANXA2	191070000	270730000	228920000	137020000	184870000	165500000	1.403	1.439	1.445	1.43	0.000999	137620000000	145840000000	185120000000	110840000000	119550000000	145830000000	1.1	1.086	1.097	1.27545	1.32505	1.31723	1.30591	0.00294808
P07355	28	K	Annexin A2	ANXA2		87597000	51649000		53103000	36216000		1.842	1.673	1.76	0.0766	137620000000	145840000000	185120000000	110840000000	119550000000	145830000000	1.1	1.086	1.097		1.69613	1.52507	1.6106	0.0998825
P07355	310	K	Annexin A2	ANXA2			44914000			21400000			1.35	1.35		137620000000	145840000000	185120000000	110840000000	119550000000	145830000000	1.1	1.086	1.097			1.23063	1.23063
P07355	279	K	Annexin A2	ANXA2	95027000	119820000	73133000	64942000	93881000	49780000	1.368	1.301	1.342	1.34	0.00379	137620000000	145840000000	185120000000	110840000000	119550000000	145830000000	1.1	1.086	1.097	1.24364	1.19797	1.22334	1.22165	0.00436152
P07355	115	K	Annexin A2	ANXA2	9678500	61348000	48164000	7381700	45144000	34641000	1.229	1.338	1.31	1.29	0.0146	137620000000	145840000000	185120000000	110840000000	119550000000	145830000000	1.1	1.086	1.097	1.11727	1.23204	1.19417	1.18116	0.0425614
P07355	313	K	Annexin A2	ANXA2	38152000	30707000	29831000	37398000	24883000	20518000	1.225	1.221	1.342	1.26	0.0256	137620000000	145840000000	185120000000	110840000000	119550000000	145830000000	1.1	1.086	1.097	1.11364	1.12431	1.22334	1.15376	0.0602641
P07355	176	K	Annexin A2	ANXA2	538120000	520900000	429620000	383040000	372820000	299700000	1.337	1.366	1.368	1.36	0.000883	137620000000	145840000000	185120000000	110840000000	119550000000	145830000000	1.1	1.086	1.097	1.21545	1.25783	1.24704	1.24011	0.00341653
P07355	302	K	Annexin A2	ANXA2	170580000	232140000	201480000	130200000	172410000	141460000	1.31	1.268	1.361	1.31	0.00838	137620000000	145840000000	185120000000	110840000000	119550000000	145830000000	1.1	1.086	1.097	1.19091	1.16759	1.24066	1.19972	0.0141963
P07355	49	K	Annexin A2	ANXA2	50329000	48643000	66446000	41468000	36590000	49384000	1.404	1.402	1.204	1.34	0.044	137620000000	145840000000	185120000000	110840000000	119550000000	145830000000	1.1	1.086	1.097	1.27636	1.29098	1.09754	1.22163	0.0911005
P07355	10	K	Annexin A2	ANXA2	93953000	100680000	118960000	34970000	33778000	66473000	1.686	2.008	1.877	1.86	0.0101	137620000000	145840000000	185120000000	110840000000	119550000000	145830000000	1.1	1.086	1.097	1.53273	1.84899	1.71103	1.69758	0.0156657
P07355	148	K	Annexin A2	ANXA2	680120000	775010000	655920000	512560000	635310000	502420000	1.287	1.276	1.302	1.29	0.000798	137620000000	145840000000	185120000000	110840000000	119550000000	145830000000	1.1	1.086	1.097	1.17	1.17495	1.18687	1.17728	0.00101472
P07437	324	K	Tubulin beta chain	TUBB	35853000	45976000	34890000	43984000	45911000	36760000	0.996	0.888	0.98	0.95	0.391	40500000000	48448000000	43842000000	42285000000	50664000000	46348000000	0.832	0.834	0.825	1.19712	1.06475	1.18788	1.14991	0.0963435
P07437	379	K	Tubulin beta chain	TUBB	7563200			5448600			1.07			1.07		40500000000	48448000000	43842000000	42285000000	50664000000	46348000000	0.832	0.834	0.825	1.28606			1.28606
P07437	58	K	Tubulin beta chain	TUBB	21871000	19591000	22931000	22308000	19499000	24860000	0.963	0.959	0.992	0.97	0.155	40500000000	48448000000	43842000000	42285000000	50664000000	46348000000	0.832	0.834	0.825	1.15745	1.14988	1.20242	1.16992	0.0116406
P07737	116	K	Profilin-1	PFN1	222680000	183830000	404460000	316720000	260740000	522300000	0.752	0.744	0.79	0.76	0.00684
P07737	108	K	Profilin-1	PFN1	193560000	264750000	120090000	248960000	351540000	155400000	0.739	0.759	0.782	0.76	0.00526
P07737	105	K	Profilin-1	PFN1	57760000	43306000	27188000	67804000	51999000	31991000	0.747	0.839	0.854	0.81	0.0558
P07737	126	K	Profilin-1	PFN1			8821700			12762000			0.664	0.66
P07737	54	K	Profilin-1	PFN1	138530000	125690000	78345000	137640000	130330000	92105000	1.176	0.905	0.86	0.98	0.827
P07741	114	K	Adenine phosphoribosyltransferase	APRT			5040800			3744600			1.302	1.3		2167300000	2917300000	2434500000	1295000000	1781800000	1392100000	1.459	1.344	1.455			0.894845	0.894845
P07814	1389	K	Bifunctional glutamate/proline--tRNA ligase	EPRS	13520000	10155000		13159000	12219000		0.974	0.99		0.98	0.359	14095000000	16798000000	14373000000	13221000000	16000000000	13450000000	0.91	0.902	0.888	1.07033	1.09756		1.08395	0.138229
P07814	512	K	Bifunctional glutamate/proline--tRNA ligase	EPRS	5017400		9471600	5934800		9900100	0.932		0.845	0.89	0.335	14095000000	16798000000	14373000000	13221000000	16000000000	13450000000	0.91	0.902	0.888	1.02418		0.951577	0.987876	0.845469
P07814	774	K	Bifunctional glutamate/proline--tRNA ligase	EPRS			6726000			8456700			1.169	1.17		14095000000	16798000000	14373000000	13221000000	16000000000	13450000000	0.91	0.902	0.888			1.31644	1.31644
P07814	907	K	Bifunctional glutamate/proline--tRNA ligase	EPRS	63465000	43112000	41790000	117110000	42899000	37794000	0.85	0.952	1.036	0.95	0.491	14095000000	16798000000	14373000000	13221000000	16000000000	13450000000	0.91	0.902	0.888	0.934066	1.05543	1.16667	1.05205	0.613755
P07814	245	K	Bifunctional glutamate/proline--tRNA ligase	EPRS		12079000			12030000			0.997		1		14095000000	16798000000	14373000000	13221000000	16000000000	13450000000	0.91	0.902	0.888		1.10532		1.10532
P07814	229	K	Bifunctional glutamate/proline--tRNA ligase	EPRS		4403100			6594300			1.091		1.09		14095000000	16798000000	14373000000	13221000000	16000000000	13450000000	0.91	0.902	0.888		1.20953		1.20953
P07814	599	K	Bifunctional glutamate/proline--tRNA ligase	EPRS		4664500			2870200			1.773		1.77		14095000000	16798000000	14373000000	13221000000	16000000000	13450000000	0.91	0.902	0.888		1.96563		1.96563
P07814	788	K	Bifunctional glutamate/proline--tRNA ligase	EPRS	5797600	9296600	8752100	6307900	9250800	8881000	1.059	1.272	1.083	1.14	0.217	14095000000	16798000000	14373000000	13221000000	16000000000	13450000000	0.91	0.902	0.888	1.16374	1.4102	1.21959	1.26451	0.082338
P07900	74	K	Heat shock protein HSP 90-alpha	HSP90AA1	233950000	225600000	196100000	191440000	179960000	151210000	1.153	1.261	1.306	1.24	0.0423	57771000000	61957000000	65755000000	51418000000	54189000000	57414000000	0.983	1.024	1.001	1.17294	1.23145	1.3047	1.23636	0.0303858
P07900	443	K	Heat shock protein HSP 90-alpha	HSP90AA1		31781000	27331000		27329000	22523000		1.134	1.284	1.21	0.278	57771000000	61957000000	65755000000	51418000000	54189000000	57414000000	0.983	1.024	1.001		1.10742	1.28272	1.19507	0.3403
P07900	631	K	Heat shock protein HSP 90-alpha	HSP90AA1	4941300	10939000	18407000	4727900	8832400	15172000	1.087	1.172	1.111	1.12	0.0517	57771000000	61957000000	65755000000	51418000000	54189000000	57414000000	0.983	1.024	1.001	1.1058	1.14453	1.10989	1.12007	0.0136369
P07900	546	K	Heat shock protein HSP 90-alpha	HSP90AA1	185890000	86066000	224740000	168360000	74770000	176300000	1.158	1.231	1.265	1.22	0.0255	57771000000	61957000000	65755000000	51418000000	54189000000	57414000000	0.983	1.024	1.001	1.17803	1.20215	1.26374	1.21464	0.0169179
P07900	489	K	Heat shock protein HSP 90-alpha	HSP90AA1		50606000			36865000			1.191		1.19		57771000000	61957000000	65755000000	51418000000	54189000000	57414000000	0.983	1.024	1.001		1.16309		1.16309
P07900	585	K	Heat shock protein HSP 90-alpha	HSP90AA1			139380000			123410000			1.126	1.13		57771000000	61957000000	65755000000	51418000000	54189000000	57414000000	0.983	1.024	1.001			1.12488	1.12488
P07900	58	K	Heat shock protein HSP 90-alpha	HSP90AA1	116290000	130920000	159970000	104300000	155510000	141850000	1.198	0.825	1.165	1.06	0.779	57771000000	61957000000	65755000000	51418000000	54189000000	57414000000	0.983	1.024	1.001	1.21872	0.805664	1.16384	1.06274	0.807581
P07900	112	K	Heat shock protein HSP 90-alpha	HSP90AA1			25624000			25424000			1.003	1		57771000000	61957000000	65755000000	51418000000	54189000000	57414000000	0.983	1.024	1.001			1.002	1.002
P07900	657	K	Heat shock protein HSP 90-alpha	HSP90AA1	2068000	9592400	7757900	1849300	6977100	6386900	1.245	1.064	0.324	0.88	0.642	57771000000	61957000000	65755000000	51418000000	54189000000	57414000000	0.983	1.024	1.001	1.26653	1.03906	0.323676	0.876423	0.639995
P07900	499	K	Heat shock protein HSP 90-alpha	HSP90AA1	50757000	77152000	156150000	47780000	77985000	142750000	0.326	1.075	1.093	0.83	0.581	57771000000	61957000000	65755000000	51418000000	54189000000	57414000000	0.983	1.024	1.001	0.331638	1.0498	1.09191	0.82445	0.570015
P07900	224	K	Heat shock protein HSP 90-alpha	HSP90AA1	67433000			44464000			1.253			1.25		57771000000	61957000000	65755000000	51418000000	54189000000	57414000000	0.983	1.024	1.001	1.27467			1.27467
P07900	654	K	Heat shock protein HSP 90-alpha	HSP90AA1		15415000	11972000		17044000	12323000		0.916	0.998	0.96	0.594	57771000000	61957000000	65755000000	51418000000	54189000000	57414000000	0.983	1.024	1.001		0.894531	0.997003	0.945767	0.591867
P07900	539	K	Heat shock protein HSP 90-alpha	HSP90AA1	112210000	133050000	85570000	102720000	111120000	79011000	1.178	1.212	1.074	1.15	0.0859	57771000000	61957000000	65755000000	51418000000	54189000000	57414000000	0.983	1.024	1.001	1.19837	1.18359	1.07293	1.15163	0.0822592
P07900	576	K	Heat shock protein HSP 90-alpha	HSP90AA1	106810000	168020000	50162000	96216000	133770000	43616000	1.021	1.226	1.141	1.13	0.21	57771000000	61957000000	65755000000	51418000000	54189000000	57414000000	0.983	1.024	1.001	1.03866	1.19727	1.13986	1.12526	0.150338
P07900	478	K	Heat shock protein HSP 90-alpha	HSP90AA1	18735000	22863000	19706000	19358000	28324000	16967000	1.092	0.91	1.087	1.03	0.76	57771000000	61957000000	65755000000	51418000000	54189000000	57414000000	0.983	1.024	1.001	1.11089	0.888672	1.08591	1.02849	0.814511
P07910	189	K	Heterogeneous nuclear ribonucleoproteins C1/C2	HNRNPC	45108000			33479000			1.408			1.41		21551000000	18381000000	18947000000	18167000000	14844000000	15983000000	1.069	1.02	1.104	1.31712			1.31712
P07910	50	K	Heterogeneous nuclear ribonucleoproteins C1/C2	HNRNPC	16644000			14946000			1.233			1.23		21551000000	18381000000	18947000000	18167000000	14844000000	15983000000	1.069	1.02	1.104	1.15341			1.15341
P07910	206	K	Heterogeneous nuclear ribonucleoproteins C1/C2	HNRNPC	106860000	211580000	100350000	111170000	183510000	97805000	1.117	1.145	1.151	1.14	0.00763	21551000000	18381000000	18947000000	18167000000	14844000000	15983000000	1.069	1.02	1.104	1.0449	1.12255	1.04257	1.07001	0.152701
P07910	8	K	Heterogeneous nuclear ribonucleoproteins C1/C2	HNRNPC		46193000			36399000			1.292		1.29		21551000000	18381000000	18947000000	18167000000	14844000000	15983000000	1.069	1.02	1.104		1.26667		1.26667
P07910	42	K	Heterogeneous nuclear ribonucleoproteins C1/C2	HNRNPC			4504600			4507700			0.932	0.93		21551000000	18381000000	18947000000	18167000000	14844000000	15983000000	1.069	1.02	1.104			0.844203	0.844203
P07910	243	K	Heterogeneous nuclear ribonucleoproteins C1/C2	HNRNPC			7617000			8568000			1.101	1.1		21551000000	18381000000	18947000000	18167000000	14844000000	15983000000	1.069	1.02	1.104			0.997283	0.997283
P07910	216	K	Heterogeneous nuclear ribonucleoproteins C1/C2	HNRNPC		41391000	58152000		40663000	59648000		1.134	1.212	1.17	0.183	21551000000	18381000000	18947000000	18167000000	14844000000	15983000000	1.069	1.02	1.104		1.11176	1.09783	1.1048	0.0568483
P07910	229	K	Heterogeneous nuclear ribonucleoproteins C1/C2	HNRNPC			18395000			15368000			1.202	1.2		21551000000	18381000000	18947000000	18167000000	14844000000	15983000000	1.069	1.02	1.104			1.08877	1.08877
P07910	89	K	Heterogeneous nuclear ribonucleoproteins C1/C2	HNRNPC			21209000			20928000			1.138	1.14		21551000000	18381000000	18947000000	18167000000	14844000000	15983000000	1.069	1.02	1.104			1.0308	1.0308
P07910	232	K	Heterogeneous nuclear ribonucleoproteins C1/C2	HNRNPC	130240000	225170000	183760000	118940000	203560000	152470000	1.187	1.17	1.231	1.2	0.0106	21551000000	18381000000	18947000000	18167000000	14844000000	15983000000	1.069	1.02	1.104	1.11038	1.14706	1.11504	1.12416	0.0112363
P07951	205	K	Tropomyosin beta chain	TPM2		1887100			2511200			0.806		0.81
P07951	70	K	Tropomyosin beta chain	TPM2		9599200	7563000		13425000	7313000		1.412	1.223	1.32	0.227
P07954	221	K	"Fumarate hydratase, mitochondrial"	FH		9223400	60825000		7604100	35306000		1.28	1.656	1.47	0.287	4870100000	7532300000	5829900000	3444700000	5419800000	4259900000	1.225	1.214	1.207		1.05437	1.372	1.21318	0.502743
P07954	292	K	"Fumarate hydratase, mitochondrial"	FH			15657000			6733800			1.854	1.85		4870100000	7532300000	5829900000	3444700000	5419800000	4259900000	1.225	1.214	1.207			1.53604	1.53604
P08195	147	K	4F2 cell-surface antigen heavy chain	SLC3A2			17553000			16922000			1.039	1.04		10463000000	12008000000	12525000000	10886000000	10773000000	11591000000	0.907	0.95	0.904			1.14934	1.14934
P08195	166	K	4F2 cell-surface antigen heavy chain	SLC3A2	54574000	71250000		60998000	74205000		0.987	1.039		1.01	0.788	10463000000	12008000000	12525000000	10886000000	10773000000	11591000000	0.907	0.95	0.904	1.0882	1.09368		1.09094	0.0259712
P08195	255	K	4F2 cell-surface antigen heavy chain	SLC3A2	27672000	13836000	10343000	28635000	13616000	8952700	1.068	1.01	1.059	1.05	0.172	10463000000	12008000000	12525000000	10886000000	10773000000	11591000000	0.907	0.95	0.904	1.17751	1.06316	1.17146	1.13738	0.0883918
P08195	257	K	4F2 cell-surface antigen heavy chain	SLC3A2	27672000			23805000			1.14			1.14		10463000000	12008000000	12525000000	10886000000	10773000000	11591000000	0.907	0.95	0.904	1.25689			1.25689
P08237	727	K	"ATP-dependent 6-phosphofructokinase, muscle type"	PFKM			15970000			11457000			1.613	1.61		3171300000	3952400000	3553600000	2898200000	3020100000	2727400000	1.098	1.135	1.169			1.37981	1.37981
P08237	738	K	"ATP-dependent 6-phosphofructokinase, muscle type"	PFKM	11265000			12669000			1.135			1.14		3171300000	3952400000	3553600000	2898200000	3020100000	2727400000	1.098	1.135	1.169	1.0337			1.0337
P08238	646	K	Heat shock protein HSP 90-beta	HSP90AB1		15415000	11972000		17044000	12323000		0.916	0.998	0.96	0.594	153730000000	140040000000	153980000000	156230000000	139880000000	158540000000	0.855	0.843	0.838		1.0866	1.19093	1.13876	0.296689
P08238	538	K	Heat shock protein HSP 90-beta	HSP90AB1	156990000	268640000	216540000	174570000	273090000	230160000	1.034	0.979	1.012	1.01	0.72	153730000000	140040000000	153980000000	156230000000	139880000000	158540000000	0.855	0.843	0.838	1.20936	1.16133	1.20764	1.19277	0.00841864
P08238	53	K	Heat shock protein HSP 90-beta	HSP90AB1	181150000	260980000	259750000	176550000	251280000	266360000	0.993	1.001	1.029	1.01	0.627	153730000000	140040000000	153980000000	156230000000	139880000000	158540000000	0.855	0.843	0.838	1.1614	1.18743	1.22792	1.19225	0.0125137
P08238	565	K	Heat shock protein HSP 90-beta	HSP90AB1	160300000	172150000	108250000	169430000	97992000	118470000	0.952	0.987	1.004	0.98	0.418	153730000000	140040000000	153980000000	156230000000	139880000000	158540000000	0.855	0.843	0.838	1.11345	1.17082	1.19809	1.16079	0.0303317
P08238	347	K	Heat shock protein HSP 90-beta	HSP90AB1	72309000	68342000	51510000	89788000	76346000	53745000	0.972	0.941	0.962	0.96	0.0678	153730000000	140040000000	153980000000	156230000000	139880000000	158540000000	0.855	0.843	0.838	1.13684	1.11625	1.14797	1.13369	0.00637176
P08238	607	K	Heat shock protein HSP 90-beta	HSP90AB1	51522000	103340000	194680000	50850000	123160000	215060000	1.037	0.956	0.872	0.96	0.511	153730000000	140040000000	153980000000	156230000000	139880000000	158540000000	0.855	0.843	0.838	1.21287	1.13405	1.04057	1.12916	0.158719
P08238	263	K	Heat shock protein HSP 90-beta	HSP90AB1	2033400			2775500			1.056			1.06		153730000000	140040000000	153980000000	156230000000	139880000000	158540000000	0.855	0.843	0.838	1.23509			1.23509
P08238	491	K	Heat shock protein HSP 90-beta	HSP90AB1	25326000	64233000	12409000	32102000	82506000	16007000	0.818	0.811	0.916	0.85	0.0745	153730000000	140040000000	153980000000	156230000000	139880000000	158540000000	0.855	0.843	0.838	0.956725	0.96204	1.09308	1.00395	0.97321
P08238	107	K	Heat shock protein HSP 90-beta	HSP90AB1	17107000	18063000	25624000	19008000	13980000	25424000	1.1	1.167	1.003	1.09	0.259	153730000000	140040000000	153980000000	156230000000	139880000000	158540000000	0.855	0.843	0.838	1.28655	1.38434	1.1969	1.28926	0.0391416
P08238	438	K	Heat shock protein HSP 90-beta	HSP90AB1	85095000	124880000	289500000	91749000	131710000	297070000	0.933	0.966	0.943	0.95	0.0499	153730000000	140040000000	153980000000	156230000000	139880000000	158540000000	0.855	0.843	0.838	1.09123	1.14591	1.1253	1.12081	0.0227624
P08238	435	K	Heat shock protein HSP 90-beta	HSP90AB1		68431000			73099000			0.88		0.88		153730000000	140040000000	153980000000	156230000000	139880000000	158540000000	0.855	0.843	0.838		1.04389		1.04389
P08238	180	K	Heat shock protein HSP 90-beta	HSP90AB1	41820000	35012000	46918000	50023000	43536000	51074000	0.83	0.877	0.889	0.87	0.03	153730000000	140040000000	153980000000	156230000000	139880000000	158540000000	0.855	0.843	0.838	0.97076	1.04033	1.06086	1.02398	0.557985
P08238	481	K	Heat shock protein HSP 90-beta	HSP90AB1	47565000		26290000	57855000		44271000	0.869		1.129	1	0.967	153730000000	140040000000	153980000000	156230000000	139880000000	158540000000	0.855	0.843	0.838	1.01637		1.34726	1.18181	0.574894
P08238	72	K	Heat shock protein HSP 90-beta	HSP90AB1	42029000	24455000	26362000	40025000	22868000	23606000	1.072	1.114	1.084	1.09	0.0254	153730000000	140040000000	153980000000	156230000000	139880000000	158540000000	0.855	0.843	0.838	1.2538	1.32147	1.29356	1.28961	0.00536835
P08238	186	K	Heat shock protein HSP 90-beta	HSP90AB1	591800000	894290000	67776000	636070000	989000000	69946000	1.01	0.995	1.006	1	0.575	153730000000	140040000000	153980000000	156230000000	139880000000	158540000000	0.855	0.843	0.838	1.18129	1.18031	1.20048	1.18736	0.00154393
P08238	399	K	Heat shock protein HSP 90-beta	HSP90AB1	177530000	250050000	272100000	186430000	249930000	290960000	1.025	1.003	0.979	1	0.907	153730000000	140040000000	153980000000	156230000000	139880000000	158540000000	0.855	0.843	0.838	1.19883	1.1898	1.16826	1.18563	0.00303019
P08238	275	K	Heat shock protein HSP 90-beta	HSP90AB1	157610000	205700000	116320000	172200000	240920000	134030000	1.001	0.936	0.956	0.96	0.27	153730000000	140040000000	153980000000	156230000000	139880000000	158540000000	0.855	0.843	0.838	1.17076	1.11032	1.14081	1.14063	0.0197582
P08238	577	K	Heat shock protein HSP 90-beta	HSP90AB1	112990000	89787000	94718000	114860000	101740000	109420000	0.991	0.921	1.057	0.99	0.829	153730000000	140040000000	153980000000	156230000000	139880000000	158540000000	0.855	0.843	0.838	1.15906	1.09253	1.26134	1.17098	0.0924193
P08238	95	K	Heat shock protein HSP 90-beta	HSP90AB1			38776000			29798000			1.084	1.08		153730000000	140040000000	153980000000	156230000000	139880000000	158540000000	0.855	0.843	0.838			1.29356	1.29356
P08238	64	K	Heat shock protein HSP 90-beta	HSP90AB1	136270000	102790000	52087000	113170000	97838000	50348000	1.163	1.07	0.996	1.08	0.322	153730000000	140040000000	153980000000	156230000000	139880000000	158540000000	0.855	0.843	0.838	1.36023	1.26928	1.18854	1.27268	0.0374336
P08238	531	K	Heat shock protein HSP 90-beta	HSP90AB1	193520000		283690000	220740000		301890000	0.868		0.859	0.86	0.0319	153730000000	140040000000	153980000000	156230000000	139880000000	158540000000	0.855	0.843	0.838	1.0152		1.02506	1.02013	0.210307
P08238	649	K	Heat shock protein HSP 90-beta	HSP90AB1	12690000	21122000	35812000	12186000	29007000	43453000	1.061	0.827	0.877	0.92	0.443	153730000000	140040000000	153980000000	156230000000	139880000000	158540000000	0.855	0.843	0.838	1.24094	0.98102	1.04654	1.0895	0.446302
P08238	69	K	Heat shock protein HSP 90-beta	HSP90AB1		234300000			268410000			0.847		0.85		153730000000	140040000000	153980000000	156230000000	139880000000	158540000000	0.855	0.843	0.838		1.00474		1.00474
P08238	568	K	Heat shock protein HSP 90-beta	HSP90AB1	78572000	116480000	67777000	68416000	90047000	49498000	0.952	1.276	1.169	1.13	0.386	153730000000	140040000000	153980000000	156230000000	139880000000	158540000000	0.855	0.843	0.838	1.11345	1.51364	1.39499	1.34069	0.126795
P08238	284	K	Heat shock protein HSP 90-beta	HSP90AB1	172890000	185960000	137740000	188210000	184140000	142330000	0.932	0.991	1.028	0.98	0.671	153730000000	140040000000	153980000000	156230000000	139880000000	158540000000	0.855	0.843	0.838	1.09006	1.17556	1.22673	1.16412	0.0704831
P08243	556	K	Asparagine synthetase [glutamine-hydrolyzing]	ASNS		3373300			8117700			0.394		0.39		1528100000	2578000000	2218300000	3332000000	5296000000	4713700000	0.419	0.417	0.415		0.944844		0.944844
P08243	385	K	Asparagine synthetase [glutamine-hydrolyzing]	ASNS		1181700			2882900			0.537		0.54		1528100000	2578000000	2218300000	3332000000	5296000000	4713700000	0.419	0.417	0.415		1.28777		1.28777
P08263	6	K	Glutathione S-transferase A1	GSTA1	21529000	33141000		10632000	15114000		1.969	2.109		2.04	0.0434	5033200000			3020800000			1.432			1.375			1.375
P08263	152	K	Glutathione S-transferase A1	GSTA1		51214000			34433000			1.855		1.86		5033200000			3020800000			1.432
P08263	138	K	Glutathione S-transferase A1	GSTA1		26813000			15145000			1.657		1.66		5033200000			3020800000			1.432
P08559	244	K	"Pyruvate dehydrogenase E1 component subunit alpha, somatic form, mitochondrial"	PDHA1			8453400			9568500			0.886	0.89		1771800000	1618600000	1322400000	1285200000	1100400000	911220000	1.229	1.232	1.322			0.670197	0.670197
P08579	93	K	U2 small nuclear ribonucleoprotein B''	SNRPB2	5405100		4952000	3991000		4691500	1.093		1.024	1.06	0.437	559230000	614950000	479470000	432160000	515360000	388800000	1.07	1.107	1.194	1.0215		0.857621	0.939558	0.687208
P08579	85	K	U2 small nuclear ribonucleoprotein B''	SNRPB2		6722400			5362200			1.175		1.18		559230000	614950000	479470000	432160000	515360000	388800000	1.07	1.107	1.194		1.06143		1.06143
P08581	871	K	Hepatocyte growth factor receptor	MET		14873000	6608100		22824000	12714000		0.654	0.597	0.63	0.0868	12159000000	11001000000	8063900000	12952000000	15520000000	11792000000	0.603	0.591	0.623		1.1066	0.958266	1.03243	0.821358
P08581	1179	K	Hepatocyte growth factor receptor	MET	8164900			8073500			1.021			1.02		12159000000	11001000000	8063900000	12952000000	15520000000	11792000000	0.603	0.591	0.623	1.6932			1.6932
P08581	1232	K	Hepatocyte growth factor receptor	MET		10529000			16378000			0.563		0.56		12159000000	11001000000	8063900000	12952000000	15520000000	11792000000	0.603	0.591	0.623		0.952623		0.952623
P08621	162	K	U1 small nuclear ribonucleoprotein 70 kDa	SNRNP70		6055500			7042300			1.047		1.05		5645400000	4533100000	4675600000	4523700000	3739800000	3941600000	1.175	1.125	1.025		0.930667		0.930667
P08621	118	K	U1 small nuclear ribonucleoprotein 70 kDa	SNRNP70			6674300			7090100			0.889	0.89		5645400000	4533100000	4675600000	4523700000	3739800000	3941600000	1.175	1.125	1.025			0.867317	0.867317
P08708	59	K	40S ribosomal protein S17	RPS17	4917100	11782000		5012600	13777000		1.209	0.886		1.05	0.901	6767800000	10286000000	8277700000	6665800000	8330900000	6878700000	1.068	1.016	1.062	1.13202	0.872047		1.00203	0.977743
P08708	49	K	40S ribosomal protein S17	RPS17	21152000			21301000			1.134			1.13		6767800000	10286000000	8277700000	6665800000	8330900000	6878700000	1.068	1.016	1.062	1.0618			1.0618
P08708	72	K	40S ribosomal protein S17	RPS17	22474000		32797000	13696000		19479000	1.532		1.555	1.54	0.0155	6767800000	10286000000	8277700000	6665800000	8330900000	6878700000	1.068	1.016	1.062	1.43446		1.46422	1.44934	0.0249005
P08708	19	K	40S ribosomal protein S17	RPS17	34175000		35437000	28014000		34347000	1.215		1.03	1.12	0.513	6767800000	10286000000	8277700000	6665800000	8330900000	6878700000	1.068	1.016	1.062	1.13764		0.969868	1.05375	0.738295
P08758	70	K	Annexin A5	ANXA5		25854000			56525000			0.831		0.83		21447000000	11204000000	15449000000	41528000000	21387000000	31180000000	0.455	0.449	0.458		1.85078		1.85078
P08758	309	K	Annexin A5	ANXA5	45242000	58988000	57186000	90735000	118390000	113060000	0.523	0.484	0.505	0.5	0.0016	21447000000	11204000000	15449000000	41528000000	21387000000	31180000000	0.455	0.449	0.458	1.14945	1.07795	1.10262	1.11001	0.0457052
P08758	101	K	Annexin A5	ANXA5	14969000		4859100	35835000		10917000	0.44		0.465	0.45	0.0313	21447000000	11204000000	15449000000	41528000000	21387000000	31180000000	0.455	0.449	0.458	0.967033		1.01528	0.991158	0.834165
P08758	108	K	Annexin A5	ANXA5	18632000	143360000	33301000	47224000	301110000	41178000	0.512	0.47	0.551	0.51	0.00691	21447000000	11204000000	15449000000	41528000000	21387000000	31180000000	0.455	0.449	0.458	1.12527	1.04677	1.20306	1.12503	0.142101
P08758	76	K	Annexin A5	ANXA5			26574000			87956000			0.684	0.68		21447000000	11204000000	15449000000	41528000000	21387000000	31180000000	0.455	0.449	0.458			1.49345	1.49345
P08758	58	K	Annexin A5	ANXA5	35619000	61677000	55388000	71259000	118670000	123590000	0.512	0.521	0.46	0.5	0.00462	21447000000	11204000000	15449000000	41528000000	21387000000	31180000000	0.455	0.449	0.458	1.12527	1.16036	1.00437	1.09667	0.234894
P08758	79	K	Annexin A5	ANXA5		18465000	9460300		36980000	19958000		0.494	0.476	0.49	0.0231	21447000000	11204000000	15449000000	41528000000	21387000000	31180000000	0.455	0.449	0.458		1.10022	1.0393	1.06976	0.344469
P08865	52	K	40S ribosomal protein SA	RPSA		39430000	62776000		30855000	49337000		1.131	1.396	1.26	0.368	22407000000	25255000000	27132000000	17304000000	19327000000	20919000000	1.111	1.145	1.179		0.987773	1.18405	1.08591	0.650781
P08865	212	K	40S ribosomal protein SA	RPSA	13886000	18347000	24205000	10235000	15123000	18036000	1.339	1.44	1.356	1.38	0.00728	22407000000	25255000000	27132000000	17304000000	19327000000	20919000000	1.111	1.145	1.179	1.20522	1.25764	1.15013	1.20433	0.0278964
P08865	11	K	40S ribosomal protein SA	RPSA	351030000	281790000	95260000	290270000	247350000	87385000	1.194	1.192	1.105	1.16	0.0404	22407000000	25255000000	27132000000	17304000000	19327000000	20919000000	1.111	1.145	1.179	1.07471	1.04105	0.937235	1.01766	0.784348
P08865	57	K	40S ribosomal protein SA	RPSA	20945000	29850000	25090000	21449000	24544000	22992000	1.222	1.277	1.201	1.23	0.0112	22407000000	25255000000	27132000000	17304000000	19327000000	20919000000	1.111	1.145	1.179	1.09991	1.11528	1.01866	1.07795	0.164293
P08962	188	K	CD63 antigen	CD63	77388000	64217000	115570000	80784000	65572000	110830000	0.919	1.097	1.131	1.05	0.636	351580000	535090000	624990000	311710000	488660000	603490000	0.937	0.869	0.982	0.98079	1.26237	1.15173	1.13163	0.320604
P09012	98	K	U1 small nuclear ribonucleoprotein A	SNRPA	11683000	19153000	34682000	9130000	15230000	30233000	1.131	0.945	1.229	1.1	0.439	2583200000	2014300000	1896300000	2241800000	1644500000	1502200000	1.133	1.211	1.151	0.998235	0.780347	1.06777	0.948783	0.65137
P09012	88	K	U1 small nuclear ribonucleoprotein A	SNRPA	26216000	9887300	15101000	24305000	9911900	10337000	1.074	0.994	1.297	1.12	0.379	2583200000	2014300000	1896300000	2241800000	1644500000	1502200000	1.133	1.211	1.151	0.947926	0.820809	1.12685	0.965194	0.73367
P09210	152	K	Glutathione S-transferase A2	GSTA2			40290000			25847000			1.617	1.62			4653100000	5164600000		2748400000	3084900000		1.395	1.404			1.15171	1.15171
P09327	816	K	Villin-1	VIL1		13780000	10849000		9893400	6483200		1.345	1.599	1.47	0.197	6345200000	7436200000	5601900000	4189500000	5047200000	3865000000	1.283	1.257	1.267		1.07001	1.26204	1.16602	0.420558
P09382	130	K	Galectin-1	LGALS1			14666000			14805000			0.929	0.93		24511000000	19807000000	34400000000	22881000000	18121000000	31025000000	0.899	0.98	0.886			1.04853	1.04853
P09382	64	K	Galectin-1	LGALS1	34113000	61639000		34962000	65408000		0.999	1.106		1.05	0.614	24511000000	19807000000	34400000000	22881000000	18121000000	31025000000	0.899	0.98	0.886	1.11123	1.12857		1.1199	0.0613648
P09382	29	K	Galectin-1	LGALS1			33577000			27301000			1.124	1.12		24511000000	19807000000	34400000000	22881000000	18121000000	31025000000	0.899	0.98	0.886			1.26862	1.26862
P09429	50	K	High mobility group protein B1	HMGB1	16625000			19460000			0.925			0.93		11493000000	9359800000	8439600000	9185600000	7358000000	6822900000	1.103	1.105	1.099	0.838622			0.838622
P09429	157	K	High mobility group protein B1	HMGB1	27387000	53557000	66216000	33304000	59499000	71473000	0.915	0.92	0.893	0.91	0.0136	11493000000	9359800000	8439600000	9185600000	7358000000	6822900000	1.103	1.105	1.099	0.829556	0.832579	0.812557	0.824897	0.00231696
P09429	55	K	High mobility group protein B1	HMGB1	15378000	15307000	5971200	10512000	11323000	7088700	1.484	1.54	1.047	1.36	0.193	11493000000	9359800000	8439600000	9185600000	7358000000	6822900000	1.103	1.105	1.099	1.34542	1.39367	0.952684	1.23059	0.322928
P09493	152	K	Tropomyosin alpha-1 chain	TPM1	11662000		5728000	10864000		6433100	1.083		1.234	1.16	0.361	754740000	797030000	1032300000	640250000	641260000	744990000	0.957	1.014	0.98	1.13166		1.25918	1.19542	0.256586
P09496	136	K	Clathrin light chain A	CLTA			108320000			78010000			1.383	1.38
P09496	242	K	Clathrin light chain A	CLTA		8841200			7669200			1.523		1.52
P09525	246	K	Annexin A4	ANXA4	47670000	46831000		24853000	20424000		2.498	2.46		2.48	0.0076	16851000000	21781000000	16006000000	8054800000	10657000000	7738800000	1.86	1.83	1.845	1.34301	1.34426		1.34364	0.00141954
P09525	259	K	Annexin A4	ANXA4	13684000			5264600			2.363			2.36		16851000000	21781000000	16006000000	8054800000	10657000000	7738800000	1.86	1.83	1.845	1.27043			1.27043
P09525	57	K	Annexin A4	ANXA4			107700000			43160000			2.407	2.41		16851000000	21781000000	16006000000	8054800000	10657000000	7738800000	1.86	1.83	1.845			1.30461	1.30461
P09525	253	K	Annexin A4	ANXA4		52778000	47555000		16268000	21806000		2.916	2.401	2.66	0.0893	16851000000	21781000000	16006000000	8054800000	10657000000	7738800000	1.86	1.83	1.845		1.59344	1.30136	1.4474	0.238197
P09525	213	K	Annexin A4	ANXA4	123920000	201130000	86120000	52934000	99229000	40338000	2.236	2.058	2.172	2.16	0.0015	16851000000	21781000000	16006000000	8054800000	10657000000	7738800000	1.86	1.83	1.845	1.20215	1.12459	1.17724	1.16799	0.0233939
P09525	218	K	Annexin A4	ANXA4	33298000		50164000	13001000		21414000	2.567		2.618	2.59	0.0093	16851000000	21781000000	16006000000	8054800000	10657000000	7738800000	1.86	1.83	1.845	1.38011		1.41897	1.39954	0.0371576
P09525	184	K	Annexin A4	ANXA4		9388500	17863000		4812500	8407100		2.68	2.184	2.43	0.103	16851000000	21781000000	16006000000	8054800000	10657000000	7738800000	1.86	1.83	1.845		1.46448	1.18374	1.32411	0.318676
P09601	243	K	Heme oxygenase 1	HMOX1			7285100									4394300000	5445200000	4071800000	871050000	1059000000	799130000	4.529	4.281	4.005
P09601	39	K	Heme oxygenase 1	HMOX1	20208000			3971000			4.763			4.76		4394300000	5445200000	4071800000	871050000	1059000000	799130000	4.529	4.281	4.005	1.05167			1.05167
P09622	104	K	"Dihydrolipoyl dehydrogenase, mitochondrial"	DLD		38636000	18644000		34685000	14234000		1.223	0.802	1.01	0.979	11390000000	13480000000	10415000000	8839300000	10858000000	8210800000	1.146	1.15	1.131		1.06348	0.709107	0.886293	0.708738
P09622	66	K	"Dihydrolipoyl dehydrogenase, mitochondrial"	DLD			36220000			18419000			3.635	3.64		11390000000	13480000000	10415000000	8839300000	10858000000	8210800000	1.146	1.15	1.131			3.21397	3.21397
P09622	417	K	"Dihydrolipoyl dehydrogenase, mitochondrial"	DLD		52112000	30797000		54708000	25055000		0.864	0.766	0.82	0.249	11390000000	13480000000	10415000000	8839300000	10858000000	8210800000	1.146	1.15	1.131		0.751304	0.677277	0.714291	0.136117
P09622	143	K	"Dihydrolipoyl dehydrogenase, mitochondrial"	DLD	64101000	12594000	6627300	55020000	9582800	5867100	1.219	1.29	1.209	1.24	0.0133	11390000000	13480000000	10415000000	8839300000	10858000000	8210800000	1.146	1.15	1.131	1.0637	1.12174	1.06897	1.0848	0.0596771
P09622	410	K	"Dihydrolipoyl dehydrogenase, mitochondrial"	DLD	52900000	28082000	83428000	38478000	26270000	69560000	1.217	1.06	0.879	1.05	0.751	11390000000	13480000000	10415000000	8839300000	10858000000	8210800000	1.146	1.15	1.131	1.06195	0.921739	0.777188	0.920294	0.496264
P09651	8	K	Heterogeneous nuclear ribonucleoprotein A1	HNRNPA1	255760000	75120000	125560000	207470000	61144000	95272000	1.319	1.287	1.453	1.35	0.022	66085000000	29150000000	46773000000	56327000000	25517000000	41638000000	1.01	0.994	0.97	1.30594	1.29477	1.49794	1.36622	0.0331289
P09651	3	K	Heterogeneous nuclear ribonucleoprotein A1	HNRNPA1	20888000	20736000	25452000	10356000	16765000	18105000	1.579	1.463	1.455	1.5	0.00634	66085000000	29150000000	46773000000	56327000000	25517000000	41638000000	1.01	0.994	0.97	1.56337	1.47183	1.5	1.51173	0.00277968
P09651	78	K	Heterogeneous nuclear ribonucleoprotein A1	HNRNPA1	54652000	123440000	117380000	45951000	85338000	75243000	1.383	1.398	1.473	1.42	0.00464	66085000000	29150000000	46773000000	56327000000	25517000000	41638000000	1.01	0.994	0.97	1.36931	1.40644	1.51856	1.43143	0.0110812
P09661	149	K	U2 small nuclear ribonucleoprotein A'	SNRPA1	15607000		15720000	13737000		16196000	1.209		0.944	1.08	0.77	1855200000	2538600000	1769800000	1468200000	2018800000	1430600000	1.102	1.113	1.062	1.0971		0.888889	0.992993	0.946403
P09661	172	K	U2 small nuclear ribonucleoprotein A'	SNRPA1	10408000	12136000	8624000	8668400	10479000	7372100	1.294	1.222	1.26	1.26	0.00768	1855200000	2538600000	1769800000	1468200000	2018800000	1430600000	1.102	1.113	1.062	1.17423	1.09793	1.18644	1.15287	0.0414196
P09874	233	K	Poly [ADP-ribose] polymerase 1	PARP1	4396500		4175300	3281800		2749700	1.495		1.655	1.58	0.1	6403200000	8240100000	6914400000	4862700000	5968400000	4814300000	1.202	1.169	1.259	1.24376		1.31454	1.27915	0.100509
P09874	571	K	Poly [ADP-ribose] polymerase 1	PARP1		13139000			9924000			1.614		1.61		6403200000	8240100000	6914400000	4862700000	5968400000	4814300000	1.202	1.169	1.259		1.38067		1.38067
P09874	131	K	Poly [ADP-ribose] polymerase 1	PARP1	5339500		3914200	4116800		2940200	1.38		1.161	1.27	0.304	6403200000	8240100000	6914400000	4862700000	5968400000	4814300000	1.202	1.169	1.259	1.14809		0.92216	1.03512	0.88408
P09874	134	K	Poly [ADP-ribose] polymerase 1	PARP1	19728000	13403000	23671000	14650000	13057000	19739000	1.188	1.043	1.183	1.14	0.135	6403200000	8240100000	6914400000	4862700000	5968400000	4814300000	1.202	1.169	1.259	0.988353	0.892216	0.939635	0.940068	0.225359
P09874	518	K	Poly [ADP-ribose] polymerase 1	PARP1			8542000			9368800			0.905	0.91		6403200000	8240100000	6914400000	4862700000	5968400000	4814300000	1.202	1.169	1.259			0.718824	0.718824
P09874	400	K	Poly [ADP-ribose] polymerase 1	PARP1			12596000			9517500			1.604	1.6		6403200000	8240100000	6914400000	4862700000	5968400000	4814300000	1.202	1.169	1.259			1.27403	1.27403
P09874	108	K	Poly [ADP-ribose] polymerase 1	PARP1			9086700			9189400			1.452	1.45		6403200000	8240100000	6914400000	4862700000	5968400000	4814300000	1.202	1.169	1.259			1.1533	1.1533
P09936	221	K	Ubiquitin carboxyl-terminal hydrolase isozyme L1	UCHL1	37340000	42629000	39261000	32468000	28287000	29088000	1.221	1.347	1.293	1.29	0.0187	22268000000	21306000000	22063000000	16102000000	15987000000	15941000000	1.354	1.296	1.314	0.901773	1.03935	0.984018	0.975048	0.647581
P09936	71	K	Ubiquitin carboxyl-terminal hydrolase isozyme L1	UCHL1	21718000	28271000	12186000	16096000	18645000	12284000	1.377	1.428	1.261	1.36	0.0216	22268000000	21306000000	22063000000	16102000000	15987000000	15941000000	1.354	1.296	1.314	1.01699	1.10185	0.959665	1.02617	0.670376
P09936	199	K	Ubiquitin carboxyl-terminal hydrolase isozyme L1	UCHL1	25501000	13831000	15051000	18637000	10199000	11784000	1.321	1.26	1.285	1.29	0.00436	22268000000	21306000000	22063000000	16102000000	15987000000	15941000000	1.354	1.296	1.314	0.975628	0.972222	0.97793	0.97526	0.00683898
P09936	15	K	Ubiquitin carboxyl-terminal hydrolase isozyme L1	UCHL1			19765000			16033000			1.206	1.21		22268000000	21306000000	22063000000	16102000000	15987000000	15941000000	1.354	1.296	1.314			0.917808	0.917808
P09936	195	K	Ubiquitin carboxyl-terminal hydrolase isozyme L1	UCHL1	49308000	27999000	35793000	33473000	17635000	14730000	1.532	1.556	1.769	1.62	0.0133	22268000000	21306000000	22063000000	16102000000	15987000000	15941000000	1.354	1.296	1.314	1.13146	1.20062	1.34627	1.22612	0.0843847
P09960	225	K	Leukotriene A-4 hydrolase	LTA4H		17052000	16741000		9975200	13585000		1.897	1.133	1.52	0.485	4609100000	9474800000	5133000000	3925900000	5403500000	4342000000	1.094	1.094	1.076		1.734	1.05297	1.39349	0.550231
P09960	573	K	Leukotriene A-4 hydrolase	LTA4H		14917000			9812900			1.36		1.36		4609100000	9474800000	5133000000	3925900000	5403500000	4342000000	1.094	1.094	1.076		1.24314		1.24314
P09960	58	K	Leukotriene A-4 hydrolase	LTA4H	29425000			32456000			1.193			1.19		4609100000	9474800000	5133000000	3925900000	5403500000	4342000000	1.094	1.094	1.076	1.09049			1.09049
P09972	111	K	Fructose-bisphosphate aldolase C	ALDOC	110760000	85081000	134060000	174020000	124970000	163940000	0.801	0.85	1.095	0.92	0.492	6470100000	9345300000	8690800000	4848200000	7036200000	6754100000	5.505	1.116	1.038	0.145504	0.761649	1.05491	0.654022	0.441373
P0C7V7	101	K	Putative signal peptidase complex catalytic subunit SEC11B	SEC11B		7975300	6376400		8775400	6251800		0.934	1.001	0.97	0.617
P0DJD0	1433	K	RANBP2-like and GRIP domain-containing protein 1	RGPD1	12770000		14044000	8839000		16078000	1.031		0.925	0.98	0.809
P0DMV9	246	K	Heat shock 70 kDa protein 1B	HSPA1B	111870000	110960000	401400000	87218000	79209000	266600000	1.327	1.334	1.378	1.35	0.00235	89004000000	84845000000	88208000000	61624000000	57728000000	60544000000	1.285	1.276	1.259	1.03268	1.04545	1.09452	1.05755	0.124088
P0DMV9	512	K	Heat shock 70 kDa protein 1B	HSPA1B	231880000		265790000	227130000		251370000	0.693		0.345	0.52	0.384	89004000000	84845000000	88208000000	61624000000	57728000000	60544000000	1.285	1.276	1.259	0.5393		0.274027	0.406663	0.295561
P0DMV9	328	K	Heat shock 70 kDa protein 1B	HSPA1B	210800000	185930000	444810000	142630000	130850000	300470000	1.486	1.461	1.551	1.5	0.00288	89004000000	84845000000	88208000000	61624000000	57728000000	60544000000	1.285	1.276	1.259	1.15642	1.14498	1.23193	1.17778	0.0283694
P0DMV9	71	K	Heat shock 70 kDa protein 1B	HSPA1B	247160000	107000000	177500000	165630000	67813000	101900000	1.544	1.523	1.523	1.53	0.000173	89004000000	84845000000	88208000000	61624000000	57728000000	60544000000	1.285	1.276	1.259	1.20156	1.19357	1.20969	1.20161	0.0006661
P0DMV9	108	K	Heat shock 70 kDa protein 1B	HSPA1B			183490000			147820000			1.321	1.32		89004000000	84845000000	88208000000	61624000000	57728000000	60544000000	1.285	1.276	1.259			1.04925	1.04925
P0DMV9	451	K	Heat shock 70 kDa protein 1B	HSPA1B		15466000	36435000		7886600	26438000		1.795	1.359	1.58	0.265	89004000000	84845000000	88208000000	61624000000	57728000000	60544000000	1.285	1.276	1.259		1.40674	1.07943	1.24308	0.465352
P0DMV9	319	K	Heat shock 70 kDa protein 1B	HSPA1B	49424000	89121000	67474000	29362000	56481000	42248000	1.53	1.505	1.575	1.54	0.00143	89004000000	84845000000	88208000000	61624000000	57728000000	60544000000	1.285	1.276	1.259	1.19066	1.17947	1.25099	1.20704	0.013874
P0DMV9	526	K	Heat shock 70 kDa protein 1B	HSPA1B	495840000	440700000	392640000	332410000	303500000	277380000	1.478	1.428	1.447	1.45	0.00109	89004000000	84845000000	88208000000	61624000000	57728000000	60544000000	1.285	1.276	1.259	1.15019	1.11912	1.14932	1.13955	0.0070619
P0DMV9	507	K	Heat shock 70 kDa protein 1B	HSPA1B	583990000	1121800000	860130000	463950000	791920000	600620000	1.439	1.399	1.38	1.41	0.00196	89004000000	84845000000	88208000000	61624000000	57728000000	60544000000	1.285	1.276	1.259	1.11984	1.09639	1.09611	1.10412	0.0076237
P0DMV9	500	K	Heat shock 70 kDa protein 1B	HSPA1B	150610000	97347000	187400000	109290000	73034000	126660000	1.442	1.398	1.593	1.48	0.015	89004000000	84845000000	88208000000	61624000000	57728000000	60544000000	1.285	1.276	1.259	1.12218	1.09561	1.26529	1.16103	0.11416
P0DMV9	257	K	Heat shock 70 kDa protein 1B	HSPA1B	84739000	69732000		60094000	59451000		1.448	1.331		1.39	0.114	89004000000	84845000000	88208000000	61624000000	57728000000	60544000000	1.285	1.276	1.259	1.12685	1.0431		1.08498	0.378303
P0DMV9	550	K	Heat shock 70 kDa protein 1B	HSPA1B	28616000	49771000	24622000	19785000	33897000	13875000	1.516	2.247	1.825	1.86	0.0485	89004000000	84845000000	88208000000	61624000000	57728000000	60544000000	1.285	1.276	1.259	1.17977	1.76097	1.44956	1.46343	0.121961
P0DMV9	126	K	Heat shock 70 kDa protein 1B	HSPA1B	2834000			1681900			1.64			1.64		89004000000	84845000000	88208000000	61624000000	57728000000	60544000000	1.285	1.276	1.259	1.27626			1.27626
P0DN76	15	K	Splicing factor U2AF 35 kDa subunit-like protein	U2AF1L5	6723500			6513400			1.038			1.04		3664700000	2693700000	1047400000	3250000000	2489100000	995580000	0.928	0.978	0.879	1.11853			1.11853
P0DP25	22	K	Calmodulin-3	CALM3	404260000	754900000	662380000	378190000	751660000	673550000	1.039	1.118	1.038	1.07	0.174	19238000000	23061000000	26680000000	18538000000	22061000000	26161000000	0.916	0.941	0.855	1.13428	1.1881	1.21404	1.1788	0.0216577
P0DP25	95	K	Calmodulin-3	CALM3	165060000	213970000	57853000	168450000	201550000	56399000	1.139	1.094	1.108	1.11	0.0179	19238000000	23061000000	26680000000	18538000000	22061000000	26161000000	0.916	0.941	0.855	1.24345	1.16259	1.29591	1.23398	0.0326143
P0DP25	31	K	Calmodulin-3	CALM3	324210000	371560000	216500000	284430000	332240000	203860000	1.013	0.99	1.033	1.01	0.516	19238000000	23061000000	26680000000	18538000000	22061000000	26161000000	0.916	0.941	0.855	1.1059	1.05207	1.20819	1.12205	0.149065
P0DP25	78	K	Calmodulin-3	CALM3	361700000	227380000	340980000	350330000	226240000	315000000	1.039	1.074	1.09	1.07	0.064	19238000000	23061000000	26680000000	18538000000	22061000000	26161000000	0.916	0.941	0.855	1.13428	1.14134	1.27485	1.18349	0.0694857
P10155	214	K	60 kDa SS-A/Ro ribonucleoprotein	TROVE2			6683000			5017300			1.621	1.62		1291500000	1245400000	1328100000	1275100000	1180600000	1302900000	0.864	0.869	0.923			1.75623	1.75623
P10155	224	K	60 kDa SS-A/Ro ribonucleoprotein	TROVE2	9154000	15798000	11859000	8481700	13013000	10888000	1.193	1.132	0.99	1.11	0.291	1291500000	1245400000	1328100000	1275100000	1180600000	1302900000	0.864	0.869	0.923	1.38079	1.30265	1.07259	1.25201	0.143943
P10599	8	K	Thioredoxin	TXN	532580000	465950000	207170000	418720000	430920000	177180000	1.166	1.128	1.054	1.12	0.096	39411000000	30000000000	32497000000	33867000000	26138000000	27377000000	1.052	1.009	1.038	1.10837	1.11794	1.01541	1.08057	0.178943
P10599	81	K	Thioredoxin	TXN		16960000			14287000			1.114		1.11		39411000000	30000000000	32497000000	33867000000	26138000000	27377000000	1.052	1.009	1.038		1.10406		1.10406
P10599	85	K	Thioredoxin	TXN	328520000	560260000		273830000	531580000		1.176	1.234		1.21	0.115	39411000000	30000000000	32497000000	33867000000	26138000000	27377000000	1.052	1.009	1.038	1.11787	1.22299		1.17043	0.245761
P10599	39	K	Thioredoxin	TXN	25186000	286040000	21234000	22346000	224310000	20848000	1.145	0.891	1.012	1.02	0.915	39411000000	30000000000	32497000000	33867000000	26138000000	27377000000	1.052	1.009	1.038	1.0884	0.883053	0.974952	0.982136	0.79707
P10599	3	K	Thioredoxin	TXN	93914000	44076000		84542000	37303000		1.265	1.151		1.21	0.217	39411000000	30000000000	32497000000	33867000000	26138000000	27377000000	1.052	1.009	1.038	1.20247	1.14073		1.1716	0.147451
P10599	94	K	Thioredoxin	TXN	509930000	477770000	637500000	489990000	426430000	596300000	1.131	1.091	1.082	1.1	0.0286	39411000000	30000000000	32497000000	33867000000	26138000000	27377000000	1.052	1.009	1.038	1.0751	1.08127	1.04239	1.06625	0.0442216
P10620	55	K	Microsomal glutathione S-transferase 1	MGST1	86120000	135670000	52746000	56604000	93185000	40463000	1.42	1.47	1.428	1.44	0.0013	9409800000	15093000000	8874800000	6939100000	10954000000	6707000000	1.048	1.208	1.117	1.35496	1.21689	1.27842	1.28342	0.0226303
P10644	134	K	cAMP-dependent protein kinase type I-alpha regulatory subunit	PRKAR1A			11900000			12637000			0.94	0.94		2267700000	1588900000	1959500000	2060800000	1406400000	1712800000	1.057	1.029	0.994			0.945674	0.945674
P10809	130	K	"60 kDa heat shock protein, mitochondrial"	HSPD1	58231000			38007000			1.445			1.45		87774000000	119960000000	127410000000	62691000000	86397000000	91000000000	1.255	1.255	1.236	1.15139			1.15139
P10809	91	K	"60 kDa heat shock protein, mitochondrial"	HSPD1	138750000	117320000	387840000	104190000	88012000	289870000	1.336	1.368	1.371	1.36	0.00109	87774000000	119960000000	127410000000	62691000000	86397000000	91000000000	1.255	1.255	1.236	1.06454	1.09004	1.10922	1.08793	0.0287841
P10809	87	K	"60 kDa heat shock protein, mitochondrial"	HSPD1	152850000	186380000	156100000	115370000	127740000	119530000	1.299	1.49	1.314	1.37	0.0286	87774000000	119960000000	127410000000	62691000000	86397000000	91000000000	1.255	1.255	1.236	1.03506	1.18725	1.06311	1.09514	0.225294
P10809	352	K	"60 kDa heat shock protein, mitochondrial"	HSPD1	112970000	31327000	69587000	70035000	22106000	44609000	1.364	1.566	1.619	1.52	0.0233	87774000000	119960000000	127410000000	62691000000	86397000000	91000000000	1.255	1.255	1.236	1.08685	1.24781	1.30987	1.21484	0.107575
P10809	125	K	"60 kDa heat shock protein, mitochondrial"	HSPD1		292750000	343410000		214400000	245870000		1.469	1.395	1.43	0.0646	87774000000	119960000000	127410000000	62691000000	86397000000	91000000000	1.255	1.255	1.236		1.17052	1.12864	1.14958	0.116475
P10809	364	K	"60 kDa heat shock protein, mitochondrial"	HSPD1	55617000		26271000	37816000		19292000	1.514		1.488	1.5	0.0192	87774000000	119960000000	127410000000	62691000000	86397000000	91000000000	1.255	1.255	1.236	1.20637		1.20388	1.20513	0.00498676
P10809	133	K	"60 kDa heat shock protein, mitochondrial"	HSPD1	66454000	45870000	82621000	45468000	30610000	55002000	1.427	1.5	1.483	1.47	0.0023	87774000000	119960000000	127410000000	62691000000	86397000000	91000000000	1.255	1.255	1.236	1.13705	1.19522	1.19984	1.17737	0.0165
P10809	473	K	"60 kDa heat shock protein, mitochondrial"	HSPD1	17849000	48057000	18281000	12495000	30724000	11828000	1.48	1.556	1.473	1.5	0.00277	87774000000	119960000000	127410000000	62691000000	86397000000	91000000000	1.255	1.255	1.236	1.17928	1.23984	1.19175	1.20362	0.0100218
P10809	301	K	"60 kDa heat shock protein, mitochondrial"	HSPD1		12533000			8247800			1.493		1.49		87774000000	119960000000	127410000000	62691000000	86397000000	91000000000	1.255	1.255	1.236		1.18964		1.18964
P10809	75	K	"60 kDa heat shock protein, mitochondrial"	HSPD1	315910000	144280000	210980000	227290000	104860000	155130000	1.36	1.428	1.361	1.38	0.0037	87774000000	119960000000	127410000000	62691000000	86397000000	91000000000	1.255	1.255	1.236	1.08367	1.13785	1.10113	1.10755	0.0284994
P10809	236	K	"60 kDa heat shock protein, mitochondrial"	HSPD1	30070000	23082000		91106000	34682000		0.592	0.97		0.78	0.573	87774000000	119960000000	127410000000	62691000000	86397000000	91000000000	1.255	1.255	1.236	0.471713	0.772908		0.622311	0.385416
P10809	417	K	"60 kDa heat shock protein, mitochondrial"	HSPD1	20779000	26322000	20775000	14142000	20201000	20498000	1.463	1.202	1.113	1.26	0.154	87774000000	119960000000	127410000000	62691000000	86397000000	91000000000	1.255	1.255	1.236	1.16574	0.957769	0.900485	1.008	0.986692
P10809	218	K	"60 kDa heat shock protein, mitochondrial"	HSPD1	11449000	7961000		9646300	5174500		1.186	1.586		1.39	0.367	87774000000	119960000000	127410000000	62691000000	86397000000	91000000000	1.255	1.255	1.236	0.94502	1.26375		1.10438	0.740431
P10809	202	K	"60 kDa heat shock protein, mitochondrial"	HSPD1	11499000	51175000		8590500	38102000		1.836	1.59		1.71	0.119	87774000000	119960000000	127410000000	62691000000	86397000000	91000000000	1.255	1.255	1.236	1.46295	1.26693		1.36494	0.202749
P10809	396	K	"60 kDa heat shock protein, mitochondrial"	HSPD1	142170000	166990000		111960000	123180000		1.33	1.365		1.35	0.0392	87774000000	119960000000	127410000000	62691000000	86397000000	91000000000	1.255	1.255	1.236	1.05976	1.08765		1.07371	0.161091
P10809	191	K	"60 kDa heat shock protein, mitochondrial"	HSPD1	15174000			35909000			0.424			0.42		87774000000	119960000000	127410000000	62691000000	86397000000	91000000000	1.255	1.255	1.236	0.337849			0.337849
P10809	31	K	"60 kDa heat shock protein, mitochondrial"	HSPD1	14717000		34498000	11353000		27166000	1.172		1.154	1.16	0.0461	87774000000	119960000000	127410000000	62691000000	86397000000	91000000000	1.255	1.255	1.236	0.933865		0.933657	0.933761	0.00146019
P11021	370	K	Endoplasmic reticulum chaperone BiP	HSPA5	62777000	57179000	76595000	61575000	50195000	69177000	1.089	1.133	1.175	1.13	0.0441	87118000000	95520000000	106080000000	72232000000	80912000000	90479000000	1.039	1.014	0.991	1.04812	1.11736	1.18567	1.11705	0.128821
P11021	118	K	Endoplasmic reticulum chaperone BiP	HSPA5	23855000	59342000	27570000	19418000	55245000	27001000	1.182	1.148	1.061	1.13	0.0915	87118000000	95520000000	106080000000	72232000000	80912000000	90479000000	1.039	1.014	0.991	1.13763	1.13215	1.07064	1.11347	0.0461927
P11021	523	K	Endoplasmic reticulum chaperone BiP	HSPA5	77605000	76646000	94725000	56372000	62978000	78516000	1.411	1.275	1.231	1.31	0.0339	87118000000	95520000000	106080000000	72232000000	80912000000	90479000000	1.039	1.014	0.991	1.35804	1.2574	1.24218	1.28587	0.0181039
P11021	579	K	Endoplasmic reticulum chaperone BiP	HSPA5	577200000	686740000	390100000	551110000	661870000	392660000	1.064	1.053	1.001	1.04	0.24	87118000000	95520000000	106080000000	72232000000	80912000000	90479000000	1.039	1.014	0.991	1.02406	1.03846	1.01009	1.0242	0.135217
P11021	617	K	Endoplasmic reticulum chaperone BiP	HSPA5	42438000	40012000	52034000	43604000	38595000	47746000	1.095	1.067	1.015	1.06	0.173	87118000000	95520000000	106080000000	72232000000	80912000000	90479000000	1.039	1.014	0.991	1.0539	1.05227	1.02422	1.04346	0.0647107
P11021	154	K	Endoplasmic reticulum chaperone BiP	HSPA5	51580000	97054000	106750000	45084000	91164000	101610000	1.122	1.066	1.044	1.08	0.106	87118000000	95520000000	106080000000	72232000000	80912000000	90479000000	1.039	1.014	0.991	1.07988	1.05128	1.05348	1.06155	0.0299257
[truncated: 2,769 more rows]

## Sheet: Repeatablilty
	Pearson's correlation of quantitation
[truncated: 4 more rows]
